# Supplementary material for: On the Pore Geometry and Structure Rock Typing
Source: ACS Omega. 2024 Jul 25;9(32):34636–49. doi: 10.1021/acsomega.4c02879 (PMC11325524; doi:10.1021/acsomega.4c02879)
Supplement: Supplementary file 2 — ao4c02879_si_002.xlsx [file ao4c02879_si_002.xlsx]

## Sheet: RT Calc
	Determining Rock Type Number RT# (Input in the yellow cells)
	See Table 1
	PGS Base Curve (Boundary)				Examples	Examples
					k [mD]	Porosity [ ]	k/por^3	(k/por)^0.5	Rock Type #
	RT (Boundary)	a	b		157	0.18	26920.4	29.5334	RT06
					0.06	0.04	937.5	1.22474	RT13
	1-2	0.867348	0.4771		0.01	0.011	7513.15	0.953463	RT15
	2-3	0.765974	0.4571		4.14	0.016	1.01074e+06	16.0857	RT11
	3-4	0.676449	0.4371		3.68	0.014	1.34111e+06	16.2129	RT11
	4-5	0.597386	0.4171		7.91	0.042	106765	13.7235	RT09
	5-6	0.527565	0.3971		0.16	0.059	779.048	1.64677	RT11
	6-7	0.465904	0.3771		73.2	0.282	3264.1	16.1113	RT05
	7-8	0.41145	0.3571		84.7	0.287	3582.93	17.1791	RT05
	8-9	0.363361	0.3371		85.5	0.284	3732.6	17.351	RT05
	9-10	0.320892	0.3171		42.9	0.265	2305.26	12.7235	RT05
	10-11	0.283386	0.2971		233	0.293	9263.03	28.1997	RT04
	11-12	0.250265	0.2771
	12-13	0.221014	0.2571
	13-14	0.195182	0.2371
	14-15	0.17237	0.2171
	15-16	0.152224	0.1971
	16-17	0.134432	0.1771
	17-18	0.11872	0.1571
	18-19	0.104844	0.1371
	19-20	0.0925901	0.1171
	20-21	0.0817683	0.0971
	21-22	0.0722114	0.0771
	22-23	0.0637714	0.0571

## Sheet: Figure 1
Materials	Permeability k [mD]	Porosity φ [ ]	Remarks
Soil 1	0.000435712	0.547081	Ren & Santamarina, 2018
	0.000283608	0.55598
	0.000459737	0.575863
	0.000391362	0.575863
	0.00102839	0.650359
	0.000829697	0.67251
	0.00134496	0.686223
	0.00157994	0.701505
	0.00270234	0.751442
	0.00353419	0.783505
	0.00462211	0.812464
	0.00462211	0.812464
	0.00542963	0.804102
	0.00928689	0.820548
	0.0286669	0.858014
	0.0167603	0.855809
	0.0186595	0.866557
	0.0244034	0.871672
	0.0575985	0.900576
	0.0713923	0.901379
	0.135948	0.899768
Soil 2	0.00749256	0.593335	Ren & Santamarina, 2018
	0.0176844	0.690083
	0.0575985	0.766253
	0.168505	0.81922
	0.304104	0.858014
	0.579085	0.880458
	1.10271	0.893945
Soil 3	0.00710101	0.424137	Ren & Santamarina, 2018
	0.00710101	0.424137
	0.0103393	0.430741
	0.0115109	0.439584
	0.0115109	0.439584
	0.0128154	0.473043
	0.0219195	0.495503
	0.0440414	0.5
	0.0286669	0.524715
	0.0286669	0.524715
	0.0374914	0.533678
	0.0374914	0.533678
	0.0417399	0.54262
	0.0417399	0.55598
	0.0417399	0.55598
	0.0417399	0.571463
	0.0933687	0.55598
	0.0753289	0.591163
	0.0753289	0.61697
	0.0985171	0.625436
	0.232526	0.604139
	0.168505	0.644199
	0.177796	0.67251
	0.442784	0.658495
	0.232526	0.684283
	0.232526	0.684283
	0.376931	0.692003
	0.376931	0.719992
	1.22767	0.705258
	0.757343	0.741227
	0.492961	0.737761
	0.799102	0.763015
	2.60269	0.753119
	2.60269	0.753119
	1.69411	0.785027
	1.22767	0.786541
	1.44216	0.796921
	3.59156	0.798373
	5.82201	0.788047
	3.40387	0.823182
	2.60269	0.828358
Soil 4	0.0128154	0.428537	Ren & Santamarina, 2018
	0.013522	0.468561
	0.0128154	0.5
	0.0128154	0.5
	0.025749	0.493255
	0.0286669	0.486512
	0.0286669	0.486512
	0.0319155	0.529199
	0.0545885	0.558199
	0.0794825	0.55598
	0.0641256	0.547081
	0.0641256	0.547081
	0.0676615	0.569259
	0.0985171	0.591163
	0.0985171	0.591163
	0.151353	0.623326
	0.151353	0.623326
	0.288212	0.619093
	0.27315	0.650359
	0.27315	0.650359
	0.492961	0.682336
	0.611016	0.688156
	0.938712	0.67251
	0.717765	0.708984
	1.69411	0.723604
	2.33778	0.742948
	5.51777	0.771051
	7.21628	0.778893
	7.21628	0.778893
	6.83917	0.781975
Soil 5	0.000936255	0.202377	Ren & Santamarina, 2018
	0.00141053	0.21369
	0.00199189	0.228629
	0.00199189	0.228629
	0.00349002	0.259959
	0.00178825	0.256497
	0.00372333	0.269101
	0.00372333	0.269101
	0.00525794	0.28429
	0.00334266	0.289466
	0.00585673	0.304558
	0.00548974	0.316944
	0.00548974	0.316944
	0.00681129	0.324029
	0.00961864	0.320083
	0.010714	0.342498
	0.00681129	0.34658
	0.00827064	0.359791
	0.00560944	0.369841
	0.0119341	0.370684
	0.0132932	0.372372
	0.0887145	0.404124
	0.0762817	0.442042
	0.056399	0.384274
	0.052865	0.432259
	0.0336082	0.447398
	0.0253901	0.419005
	0.0253901	0.37491
	0.0350897	0.389418
	0.0350897	0.389418
	0.0444862	0.408484
	0.0444862	0.408484
Soil 6	0.00111126	0.199524	Ren & Santamarina, 2018
	0.00166518	0.208905
	0.00352153	0.225983
	0.00214809	0.249157
	0.00307739	0.253883
	0.0045428	0.261566
	0.0042786	0.282434
	0.0034176	0.279392
	0.00755974	0.276872
	0.012209	0.29428
	0.0174908	0.31285
	0.00989929	0.308014
	0.0066063	0.305878
	0.00839546	0.330928
	0.0102003	0.335389
	0.0127701	0.348378
	0.0157497	0.351233
	0.0108302	0.355822
	0.0167222	0.370919
	0.0177548	0.383894
	0.0137633	0.384488
	0.0137633	0.384488
	0.0182947	0.391043
	0.0206238	0.40125
	0.0232494	0.392837
	0.0232494	0.392837
	0.0225632	0.379746
	0.0343204	0.375028
	0.04991	0.382114
	0.0759169	0.391641
	0.0299919	0.393436
	0.0262093	0.404269
	0.0381145	0.419469
	0.0386897	0.428665
	0.0318438	0.415196
Soil 7	0.000730575	0.212243	Ren & Santamarina, 2018
	0.00117988	0.222925
	0.00133009	0.243102
	0.00161603	0.258186
	0.00202317	0.263997
	0.00362863	0.274866
	0.0048961	0.291681
	0.00245811	0.285496
	0.00211616	0.290127
	0.00211616	0.290127
	0.00238556	0.298468
	0.00238556	0.298468
	0.00289842	0.308014
	0.00352153	0.324293
	0.00434317	0.315555
	0.00434317	0.315555
	0.00650808	0.324293
	0.00744735	0.31339
	0.00744735	0.31339
	0.00551942	0.341007
	0.00767383	0.342702
	0.0090484	0.366828
	0.00767383	0.377974
	0.00755974	0.361017
	0.0164736	0.397036
	0.0148337	0.392837
	0.0148337	0.392837
	0.0239565	0.370919
	0.0348384	0.379155
	0.0506632	0.394035
	0.0218973	0.426822
	0.0206238	0.434823
	0.0229037	0.40669
	0.0229037	0.40669
	0.0470073	0.452169
	0.0470073	0.452169
	0.04991	0.445958
	0.0506632	0.43359
	0.0381145	0.403061
	0.0282476	0.420081
	0.0282476	0.420081
	0.0358979	0.426208
Soil 8	0.000592364	0.219465	Ren & Santamarina, 2018
	0.00159201	0.271378
	0.00218051	0.279897
	0.0026099	0.276872
	0.00379541	0.293759
	0.00368339	0.301103
	0.00346917	0.311772
	0.00543736	0.31285
	0.00650808	0.33204
	0.005045	0.354672
	0.0106692	0.410329
	0.00891387	0.381522
	0.0109936	0.367995
	0.0167222	0.356974
	0.0150576	0.407902
	0.0215717	0.418247
	0.0266048	0.429895
	0.0229037	0.449683
	0.0318438	0.44224
	0.0484369	0.460888
	0.0571131	0.408508
	0.0759169	0.423754
	0.0514278	0.418247
Soil 9	0.226586	0.547268	Ren & Santamarina, 2018
	0.20403	0.5541
	0.267173	0.569547
	0.28367	0.578141
	0.334482	0.58181
	0.418749	0.595182
	0.516452	0.614974
	0.60896	0.607817
	0.71804	0.622671
	0.954445	0.635555
	0.762377	0.644807
	1.0442	0.653382
	1.10868	0.660173
	1.28783	0.655653
	1.24982	0.676309
	1.81754	0.67245
	1.90108	0.677407
	2.93532	0.709921
	2.72351	0.702106
	2.93532	0.69736
	5.26461	0.737995
	6.20763	0.744255
	9.02736	0.75276
	9.87628	0.761073
	8.12874	0.764705
	6.79139	0.760616
	6.59094	0.766956
Soil 10	0.400348	0.555959	Ren & Santamarina, 2018
	0.458128	0.564
	0.565018	0.577529
	0.707364	0.591549
	0.926276	0.607219
	1.14239	0.620309
	1.40894	0.629136
	1.49594	0.636717
	1.73767	0.641927
	1.87281	0.650535
	2.1431	0.660173
	2.72351	0.671897
	3.11657	0.680143
	3.46111	0.688278
	4.0204	0.694704
	4.67007	0.703155
	5.50659	0.712499
	6.02442	0.717104
	6.59094	0.723677
	8.25142	0.735072
	7.65599	0.730155
Soil 11	0.198751	0.502226	Ren & Santamarina, 2018
	0.227531	0.513118
	0.252474	0.521388
	0.280151	0.528778
	0.344941	0.540487
	0.386758	0.549996
	0.466398	0.558179
	0.522939	0.568897
	0.611245	0.578702
	0.768428	0.590133
	0.936351	0.603971
	1.16495	0.614759
	1.16495	0.614759
	1.36168	0.618056
	1.36168	0.618056
	1.59162	0.623801
	1.59162	0.623801
Soil 12	0.624095	0.523127	Ren & Santamarina, 2018
	0.624095	0.523127
	0.760476	0.537022
	0.917072	0.549996
	1.08314	0.561615
	1.33364	0.574872
	1.51095	0.586333
	1.78456	0.601884
	2.33879	0.618056
	3.03341	0.631946
	3.81346	0.647612
	5.21013	0.666076
	7.04467	0.675698
	8.49528	0.687799
	9.82709	0.695606
	11.4865	0.701844
Soil 13	0.124456	0.382855	Ren & Santamarina, 2018
	0.528407	0.430767
	1.25295	0.467408
	2.43815	0.49656
	4.6954	0.526605
	7.98127	0.548269
	15.6935	0.574446
	19.9354	0.58464
Soil 14	1.54271	0.399877	Ren & Santamarina, 2018
	3.09718	0.451391
	7.26797	0.48654
	14.5913	0.517907
	28.9907	0.544381
	43.4958	0.564617
	78.696	0.578277
	96.8959	0.596022
	192.517	0.600631
Soil 15	7.89868	0.48654	Ren & Santamarina, 2018
	13.1498	0.509633
	21.4411	0.529212
	28.6907	0.550859
	26.9548	0.573594
	34.2406	0.577426
	51.3724	0.604805
	73.1693	0.615584
	65.2582	0.626252
	95.8932	0.644423
	124.374	0.650392
	213.622	0.691158
	3.89363	0.464372
	2.15204	0.432905
Soil 16	14.143	0.462638	Ren & Santamarina, 2018
	16.8788	0.470881
	19.5249	0.483057
	28.6907	0.510069
	50.3146	0.539188
Soil 17	8.40737	0.387396	Ren & Santamarina, 2018
	8.76457	0.404908
	32.8451	0.47175
	43.9506	0.490025
	91.985	0.545678
	229.757	0.618468
	359.358	0.644024
Soil 18	99.9674	0.486976	Ren & Santamarina, 2018
	148.432	0.513989
	192.517	0.533986
	263.026	0.54611
	304.261	0.556889
	344.713	0.565902
	382.502	0.575298
	382.502	0.575298
Soil 19	37.212	0.375878	Ren & Santamarina, 2018
	96.8959	0.43205
	118.07	0.45096
	140.91	0.467408
	56.4142	0.403648
	194.53	0.489589
	229.757	0.497432
Soil 20	190.525	0.460472	Ren & Santamarina, 2018
	310.657	0.485669
	378.544	0.507019
	490.972	0.520953
	539.158	0.531383
	598.263	0.542651
	692.053	0.552152
Soil 21	496.106	0.284914	Ren & Santamarina, 2018
	550.492	0.297141
	550.492	0.297141
	579.881	0.310412
	579.881	0.310412
	598.263	0.316791
	579.881	0.322477
	579.881	0.322477
	598.263	0.328216
Soil 22	1859.15	0.258106	Ren & Santamarina, 2018
	1466.6	0.258106
	1360.77	0.254914
	1360.77	0.254914
	1360.77	0.250569
	1360.77	0.250569
	2386.37	0.273617
	2508.55	0.276956
	2771.99	0.282434
	2987.58	0.285411
	2987.58	0.285411
Soil 23	5110.1	0.446475	Ren & Santamarina, 2018
	5646.75	0.455798
	7339.1	0.463071
	8419.3	0.471403
	8961.52	0.47714
	10540.4	0.482883
	11793.6	0.48654
	13032.2	0.488108
Soil 24	67703.4	0.327141	Ren & Santamarina, 2018
	97235.4	0.331762
	120222	0.331762
	170521	0.35009
	137917	0.349138
	216162	0.390545
	235900	0.388555
	172663	0.389549
Soil 25	306600	0.343928	Ren & Santamarina, 2018
	524423	0.368871
	579497	0.394535
Soil 26	6.28773e+06	0.340162	Ren & Santamarina, 2018
	7.30379e+06	0.355822
	8.80776e+06	0.375224
	9.375e+06	0.38162
Soil 27	5.40552e+06	0.485597	Ren & Santamarina, 2018
	5.31262e+06	0.465311
	4.78776e+06	0.463505
	4.31475e+06	0.459534
	4.24059e+06	0.44514
	3.5656e+06	0.446217
	3.75596e+06	0.444064
	3.92233e+06	0.442272
	4.24059e+06	0.440839
	4.50587e+06	0.441913
	4.82944e+06	0.443705
	2.39307e+06	0.397718
	2.25218e+06	0.39251
	2.13804e+06	0.400854
	2.08315e+06	0.398414
	2.10129e+06	0.389743
	2.11958e+06	0.382169
	2.41391e+06	0.382169
	2.58725e+06	0.40225
	2.79718e+06	0.405048
	2.47751e+06	0.409255
	2.72538e+06	0.409958
	2.56492e+06	0.412068
Soil 28	25045.2	0.465239	Ren & Santamarina, 2018
	25307.1	0.486976
	30518.2	0.505712
	36802.5	0.523127
	40414.4	0.536155
	41264	0.544813
	43467	0.54611
	45787.6	0.548269
	48736.4	0.311533
	38366.1	0.309666
	41264	0.294237
	31485.6	0.293152
	27503.2	0.297505
	24529.5	0.303367
	29274.5	0.305952
	21877.4	0.290271
	18912.5	0.287406
	14581.7	0.272994
	11011.1	0.270923
	9226.38	0.268177
	10453	0.258039
	11842.8	0.258707
	15683.1	0.262401
Grainstones	0.0974434	0.0200698	Carbonates; Cardona & Santamarina, 2020
	0.6308	0.0287958
	0.103944	0.034904
	0.610041	0.039267
	0.79289	0.0401396
	3.35292	0.0445026
	1.25394	0.047993
	0.398091	0.0506108
	0.650813	0.052356
	4.4995	0.0575916
	5.47708	0.0584642
	1.38209	0.0636998
	0.516969	0.0645724
	1.91794	0.065445
	0.13933	0.065445
	1.25229	0.0680628
	4.07509	0.0689354
	4.96045	0.069808
	214.985	0.074171
	2.18487	0.0776614
	24.7048	0.078534
	34.2793	0.0820244
	9.86464	0.082897
	127.16	0.0846422
	1.06178	0.0855148
	2.74677	0.0863874
	37.8061	0.0881326
	40.3675	0.0881326
	19.6275	0.0881326
	2.04483	0.0881326
	1.29232	0.0881326
	374.933	0.0898778
	91.5913	0.0898778
	5.83612	0.0898778
	2.40843	0.091623
	9.54054	0.0924956
	328.768	0.0942408
	374.804	0.0951134
	4.48845	0.0951134
	20.9477	0.0951134
	115.146	0.0986038
	14.1325	0.0986038
	80.2725	0.102094
	1.91323	0.102967
	47.5072	0.103839
	15.5874	0.103839
	131.225	0.104712
	126.993	0.104712
	7.83098	0.104712
	2.40622	0.105585
	455.922	0.106457
	503.032	0.106457
	6.43216	0.106457
	1179.38	0.108202
	43.0457	0.108202
	29.046	0.109075
	7.33199	0.109075
	9.22234	0.109948
	188.116	0.11082
	15.5803	0.11082
	54.1346	0.111693
	39.0055	0.111693
	1.33332	0.111693
	2675.32	0.113438
	18.3516	0.113438
	31.0033	0.114311
	21.6172	0.115183
	1343.9	0.116056
	52.371	0.116928
	1068.25	0.117801
	9.52473	0.117801
	13.6588	0.118674
	821.762	0.119546
	519.288	0.121291
	426.578	0.121291
	1258.13	0.122164
	70.3122	0.123037
	877.035	0.126527
	207.34	0.126527
	4.94205	0.126527
	1103.03	0.129145
	260.752	0.130017
	100.784	0.13089
	13.2077	0.13089
	44.4139	0.13089
	26.2867	0.131763
	20.2235	0.131763
	149.334	0.132635
	1744.72	0.13438
	269.363	0.13438
	317.313	0.135253
	820.822	0.136998
	2947.03	0.137871
	470.145	0.137871
	94.335	0.139616
	2.17589	0.140489
	12.7731	0.141361
	1861.97	0.142234
	998.871	0.142234
	88.3291	0.143106
	63.6436	0.143106
	373.627	0.143106
	144.42	0.143106
	820.306	0.146597
	29.9401	0.146597
	2499.98	0.147469
	104.029	0.147469
	2192.54	0.149215
	88.2937	0.149215
	213.93	0.149215
	7871.51	0.15096
	398.735	0.15096
	228.385	0.151832
	9.19706	0.151832
	154.09	0.15445
	743.016	0.156195
	50.552	0.156195
	11.1927	0.156195
	1986.18	0.157068
	82.6441	0.157941
	3041.05	0.158813
	4506.27	0.159686
	361.186	0.159686
	70.1435	0.159686
	126.536	0.159686
	5308.43	0.160558
	553.044	0.160558
	193.729	0.162304
	338.191	0.163176
	50.5289	0.163176
	6898.36	0.164049
	2497.27	0.164049
	673.085	0.164049
	1296.41	0.164921
	251.767	0.164921
	103.91	0.164921
	72.4517	0.165794
	3352.97	0.169284
	91.1053	0.17103
	4357.47	0.171902
	398.188	0.171902
	286.906	0.171902
	5480.61	0.173647
	1684.12	0.173647
	7605.93	0.17452
	4967.06	0.17452
	187.332	0.17452
	17.6889	0.17452
	1857.39	0.179756
	220.603	0.180628
	3461.92	0.181501
	2843.69	0.182373
	130.551	0.183246
	100.439	0.183246
	8665.01	0.185864
	6666.38	0.185864
	438.93	0.185864
	1212.35	0.187609
	5475.28	0.188482
	1796.37	0.189354
	6.82955	0.191972
	5125.81	0.19459
	6662.19	0.195462
	2841.25	0.195462
	3347.22	0.195462
	468.266	0.198953
	1523.87	0.198953
	93.9634	0.199825
	100.307	0.203316
	5840.21	0.204188
	1062.22	0.204188
	8653.12	0.206806
	163.966	0.206806
	337.167	0.209424
	206.133	0.215532
	7584.21	0.21815
	1377.29	0.24171
	714.669	0.249564
Packstones	0.0111983	0.0235602	Carbonates; Cardona & Santamarina, 2020
	0.010831	0.0322862
	0.0222721	0.034904
	0.0108242	0.0418848
	0.5901	0.0462478
	0.327113	0.0462478
	0.228068	0.047993
	0.122342	0.0488656
	0.148923	0.0497382
	0.110878	0.0497382
	0.296394	0.0506108
	0.0298832	0.0506108
	0.0941073	0.0514834
	0.158994	0.0514834
	4.96585	0.0532286
	0.00948707	0.0532286
	0.13493	0.0549738
	0.114534	0.0549738
	0.0504704	0.0558464
	0.0329578	0.056719
	0.251475	0.0575916
	0.791893	0.0593368
	0.227898	0.0593368
	2.4938	0.0602094
	0.268467	0.0602094
	0.286656	0.0602094
	0.0195019	0.061082
	3.94572	0.061082
	0.0677605	0.0619546
	0.468634	0.0619546
	0.0340423	0.0628272
	1.98207	0.0636998
	0.0488178	0.0636998
	0.0237362	0.0636998
	0.235425	0.0636998
	6.24116	0.0663176
	0.0215071	0.0680628
	0.259676	0.0680628
	2.66124	0.0689354
	0.220398	0.069808
	0.608821	0.069808
	0.061383	0.069808
	0.158803	0.069808
	0.316076	0.069808
	0.397568	0.0706806
	0.0194896	0.0706806
	0.0939889	0.0706806
	0.286426	0.0724258
	0.130429	0.0724258
	1.6813	0.074171
	2.18537	0.074171
	0.326515	0.074171
	3.69218	0.074171
	0.103671	0.0750436
	5.8418	0.0750436
	0.193239	0.0759162
	0.1304	0.0759162
	0.740841	0.0759162
	0.424333	0.0767888
	49.1744	0.0776614
	0.12618	0.0776614
	0.259513	0.0776614
	0.0318495	0.078534
	1.25136	0.0794066
	0.931686	0.0794066
	0.134706	0.0802792
	0.0722644	0.0802792
	0.0939298	0.0802792
	0.0456705	0.0802792
	3.94075	0.0802792
	0.286279	0.0802792
	0.67123	0.0811518
	0.220222	0.0820244
	5.46863	0.0820244
	7.84263	0.0820244
	0.790671	0.082897
	0.315787	0.0837696
	0.107064	0.0837696
	0.384418	0.0837696
	0.180874	0.0846422
	6.656	0.0846422
	0.467911	0.0855148
	0.276937	0.0863874
	0.0339878	0.08726
	0.0427531	0.08726
	0.126101	0.08726
	1.52254	0.08726
	0.348337	0.08726
	3.93827	0.0898778
	0.158585	0.0907504
	1.67938	0.091623
	0.410251	0.091623
	0.0746168	0.091623
	1.09672	0.091623
	1.13326	0.091623
	0.286066	0.091623
	3.02937	0.0924956
	3.56884	0.0924956
	0.315589	0.0933682
	0.607812	0.0951134
	0.499269	0.095986
	0.348138	0.095986
	2.48782	0.0968586
	2.48782	0.0968586
	1.79244	0.0977312
	0.843419	0.0977312
	14.1333	0.0977312
	0.384044	0.0986038
	1.09622	0.0986038
	1.52141	0.0986038
	0.0745783	0.0994764
	3.23295	0.100349
	7.83277	0.101222
	2.40691	0.101222
	0.483004	0.101222
	0.163738	0.102967
	0.715682	0.102967
	16.6444	0.102967
	4.7898	0.103839
	0.212804	0.104712
	0.53279	0.104712
	0.383891	0.104712
	0.0555041	0.105585
	1.33378	0.106457
	0.082242	0.10733
	0.227157	0.109075
	1.02596	0.109075
	0.498841	0.109075
	3.68354	0.109948
	0.587641	0.109948
	32.0418	0.111693
	0.19921	0.111693
	1.73306	0.111693
	20.9249	0.111693
	2.83342	0.112565
	3.68269	0.113438
	1.16928	0.114311
	6.42849	0.115183
	0.276414	0.115183
	1.97539	0.115183
	11.9825	0.116056
	0.587405	0.116056
	3.02435	0.117801
	0.466922	0.117801
	0.234591	0.117801
	5.27959	0.118674
	3.68143	0.118674
	2.10874	0.118674
	0.738683	0.120419
	33.0867	0.122164
	6.42554	0.122164
	1.56968	0.122164
	14.58	0.123037
	8.35149	0.123037
	0.148209	0.123037
	2.83132	0.123909
	1.05911	0.123909
	1.9106	0.123909
	1.24772	0.123909
	0.0877136	0.124782
	1067.77	0.124782
	18.9479	0.125654
	3.33513	0.125654
	91.3715	0.126527
	10.5029	0.126527
	6.63775	0.126527
	77.542	0.130017
	0.294855	0.130017
	3.02176	0.13089
	6.01439	0.13089
	1.09384	0.131763
	1.90962	0.131763
	70.268	0.132635
	54.0603	0.132635
	4.33305	0.132635
	0.86953	0.132635
	0.466415	0.13438
	0.314723	0.135253
	22.3068	0.136126
	18.9338	0.136998
	4.7794	0.136998
	22.303	0.138743
	57.6965	0.139616
	18.9306	0.139616
	3.22464	0.139616
	8.07341	0.139616
	6.41783	0.140489
	4.33057	0.141361
	0.668586	0.141361
	33.0432	0.142234
	5.62858	0.142234
	0.466174	0.142234
	63.6436	0.143106
	100.703	0.143106
	1.20597	0.143106
	18.923	0.145724
	8.07018	0.145724
	11.1997	0.146597
	0.990436	0.146597
	3.79692	0.147469
	52.2633	0.148342
	14.5541	0.150087
	4.4723	0.150087
	33.0243	0.15096
	55.7882	0.152705
	1.20521	0.152705
	100.628	0.15445
	20.8663	0.15445
	18.3023	0.15445
	37.64	0.155323
	28.0243	0.155323
	14.5492	0.155323
	3.55397	0.156195
	4.32636	0.156195
	8.06464	0.156195
	187.546	0.157068
	2.82517	0.157068
	1.96952	0.160558
	24.5709	0.161431
	6.40866	0.162304
	14.0736	0.162304
	0.736657	0.162304
	88.213	0.163176
	3.55234	0.163176
	36.4054	0.164049
	32.9941	0.164921
	7.3052	0.164921
	1.12777	0.165794
	16.0406	0.166667
	8.32716	0.167539
	1.72672	0.167539
	0.226275	0.168412
	260.081	0.169284
	12.7497	0.169284
	2.3188	0.170157
	2.9168	0.170157
	122.365	0.17103
	130.655	0.17103
	7.54559	0.17103
	59.4929	0.171902
	50.5	0.171902
	37.5948	0.173647
	8.05542	0.173647
	11.1799	0.173647
	1.78344	0.17452
	5.09067	0.17452
	16.0314	0.175393
	26.2101	0.176265
	3.11317	0.176265
	158.987	0.177138
	4.32042	0.177138
	0.421551	0.177138
	35.1993	0.17801
	349.08	0.179756
	45.747	0.179756
	17.1116	0.180628
	1.78273	0.180628
	139.42	0.180628
	0.925471	0.181501
	67.7808	0.182373
	10.4645	0.182373
	964.121	0.182373
	37.569	0.184119
	79.8329	0.185864
	15.0039	0.185864
	326.781	0.186736
	70.0152	0.187609
	52.1289	0.187609
	139.348	0.188482
	103.744	0.189354
	79.8101	0.190227
	42.8149	0.190227
	438.805	0.190227
	65.5577	0.191099
	5.9907	0.191099
	114.437	0.192845
	6.82877	0.193717
	199.761	0.19459
	4.45902	0.195462
	79.7827	0.195462
	20.8091	0.196335
	360.32	0.196335
	570.1	0.197208
	65.5277	0.19808
	315.99	0.198953
	30.8317	0.198953
	14.5076	0.198953
	551.623	0.199825
	551.623	0.199825
	2.55327	0.200698
	17.0882	0.201571
	9.47257	0.201571
	337.322	0.202443
	1293	0.205061
	424.242	0.205061
	114.345	0.205061
	15.4834	0.205934
	22.9435	0.206806
	286.234	0.207679
	693.446	0.209424
	44.1859	0.209424
	158.624	0.212042
	52.0455	0.212042
	13.1377	0.212042
	87.9157	0.21466
	134.616	0.215532
	27.9123	0.216405
	15.4719	0.217277
	38.7343	0.21815
	607.89	0.21815
	103.542	0.219023
	139.069	0.219023
	326.09	0.219023
	7.52189	0.219023
	2.81372	0.219023
	47.1471	0.219895
	17.0667	0.220768
	61.2751	0.22164
	220.011	0.22164
	35.0967	0.222513
	1.96154	0.222513
	14.9661	0.224258
	40.0066	0.225131
	90.7776	0.226003
	57.3674	0.226876
	295.399	0.226876
	9.77141	0.227749
	153.342	0.228621
	22.9107	0.228621
	180.639	0.229494
	250.703	0.229494
	498.991	0.229494
	993.117	0.230366
	6.59271	0.230366
	35.0766	0.231239
	82.2291	0.234729
	568.7	0.234729
	84.9593	0.236475
	371.326	0.237347
	93.7326	0.237347
	121.82	0.239092
	110.393	0.24171
	1377.21	0.242583
	1423.1	0.242583
	482.431	0.244328
	63.2191	0.245201
	153.158	0.246946
	514.998	0.247818
	423.031	0.248691
	22.8806	0.248691
	1168.5	0.249564
	250.36	0.250436
	738.397	0.251309
	39.9357	0.252182
	626.709	0.253054
	76.9191	0.253054
	76.9191	0.253054
	383.282	0.253927
	482.073	0.255672
	20.0599	0.255672
	48.6039	0.255672
	814.368	0.257417
	928.295	0.260035
	395.894	0.260035
	549.45	0.260035
	1909.1	0.260908
	143.292	0.262653
	234.286	0.262653
	65.2434	0.264398
	1246.24	0.267016
	690.833	0.267016
	69.6478	0.267888
	168.733	0.269634
	958.567	0.270506
	99.86	0.271379
	294.522	0.272251
	87.5845	0.272251
	549.01	0.272251
	21.3945	0.273124
	157.972	0.274869
	258.287	0.274869
	1128.88	0.275742
	87.5644	0.275742
	335.647	0.27836
	21.3872	0.27836
	897.231	0.279232
	548.759	0.279232
	1970.23	0.280105
	646.333	0.282723
	71.8944	0.283595
	36.1212	0.283595
	481.164	0.284468
	284.78	0.28534
	358.203	0.286213
	93.4167	0.288831
	395.125	0.289703
	303.883	0.294939
	712.424	0.297557
	121.334	0.300175
	357.773	0.304538
	162.863	0.309773
	249.388	0.309773
	133.741	0.315009
Wackestone	0.130504	0.0636998	Carbonates; Cardona & Santamarina, 2020
	0.130258	0.0924956
	0.169262	0.0968586
	0.259098	0.102094
	0.125935	0.10733
	0.763558	0.115183
	0.371214	0.116928
	0.336373	0.120419
	0.186421	0.123909
	0.64773	0.124782
	0.814636	0.1274
	0.568042	0.1274
	0.691416	0.129145
	0.258624	0.130017
	0.606353	0.131763
	1.4217	0.132635
	0.788052	0.133508
	0.714209	0.13438
	0.898297	0.136126
	0.813984	0.139616
	0.89804	0.140489
	2.32318	0.141361
	0.0998871	0.142234
	0.927751	0.143979
	0.110196	0.143979
	1.0576	0.145724
	0.514196	0.146597
	1.78671	0.146597
	0.761943	0.147469
	0.294501	0.148342
	2.56176	0.150087
	0.294467	0.150087
	1.46722	0.151832
	5.62472	0.152705
	2.32145	0.152705
	1.78579	0.15445
	0.897167	0.155323
	1.02279	0.156195
	1.24508	0.156195
	0.585828	0.157068
	0.284825	0.157941
	0.585728	0.159686
	2.3977	0.159686
	2.82452	0.160558
	0.358198	0.161431
	1.51507	0.162304
	4.77121	0.163176
	2.55942	0.164049
	0.71274	0.165794
	4.4677	0.165794
	0.205119	0.165794
	0.324522	0.167539
	1.67076	0.170157
	1.16488	0.171902
	0.667172	0.173647
	3.66798	0.17452
	2.1008	0.176265
	1.20328	0.177138
	1.37161	0.179756
	3.43367	0.181501
	2.47391	0.182373
	4.1792	0.184119
	3.21469	0.186736
	0.293744	0.187609
	4.178	0.188482
	10.4585	0.191099
	0.759637	0.193717
	2.39195	0.196335
	45.6947	0.197208
	0.837889	0.19808
	1.72288	0.201571
	4.17394	0.203316
	1.56126	0.204188
	10.7977	0.204188
	11.9121	0.205934
	0.758985	0.206806
	0.583921	0.206806
	1.90014	0.207679
	0.865213	0.208551
	16.5286	0.209424
	2.09587	0.212042
	4.03658	0.213787
	0.0900986	0.215532
	1.24018	0.216405
	3.31459	0.219895
	3.31402	0.222513
	2.90664	0.223386
	18.2198	0.223386
	8.85732	0.226003
	4.30611	0.227749
	12.701	0.227749
	2.90564	0.228621
	18.2136	0.228621
	45.5981	0.229494
	51.986	0.229494
	14.9602	0.230366
	44.1227	0.231239
	3.31156	0.233857
	4.16535	0.234729
	1.89655	0.236475
	2.8105	0.236475
	5.07004	0.236475
	0.344927	0.237347
	2.38525	0.239092
	2.02458	0.239965
	0.11314	0.24171
	20.7461	0.242583
	11.4996	0.243455
	2.71863	0.243455
	4.16273	0.244328
	9.14146	0.244328
	5.96949	0.245201
	2.30728	0.246073
	3.20221	0.246073
	26.9583	0.246946
	11.4964	0.247818
	2.80825	0.248691
	4.16154	0.248691
	9.13885	0.248691
	25.2419	0.250436
	1.36527	0.250436
	2.02319	0.250436
	3.20111	0.251309
	15.4348	0.253927
	9.43957	0.254799
	14.9362	0.254799
	3.30683	0.255672
	55.4129	0.255672
	3.89548	0.256545
	1.1583	0.25829
	1.50557	0.25829
	9.13257	0.259162
	20.7236	0.259162
	0.890979	0.260908
	4.29627	0.262653
	24.4057	0.264398
	7.74943	0.264398
	24.4015	0.267016
	4.58603	0.267016
	1.95583	0.267016
	5.58273	0.267016
	2.30399	0.267888
	7.74721	0.268761
	2.6266	0.268761
	1.60647	0.268761
	1.1575	0.268761
	9.4304	0.269634
	29.6962	0.271379
	5.2267	0.272251
	1.08369	0.273997
	12.6618	0.274869
	59.0893	0.275742
	1.04856	0.276614
	46.9694	0.277487
	29.6843	0.277487
	13.5173	0.277487
	19.3854	0.277487
	11.474	0.277487
	5.39869	0.27836
	37.3355	0.279232
	16.4532	0.279232
	43.9791	0.280977
	25.1843	0.28534
	12.6531	0.28534
	14.4257	0.28534
	24.3708	0.286213
	4.89058	0.286213
	19.3743	0.286213
	6.35645	0.287086
	71.8738	0.287958
	7.99483	0.288831
	20.0129	0.291449
	9.73069	0.291449
	17.5528	0.292321
	69.5283	0.294066
	11.4616	0.294066
	7.99208	0.294066
	4.43029	0.294066
	14.4166	0.294939
	21.3615	0.296684
	22.8074	0.297557
	12.2353	0.297557
	9.41315	0.297557
	13.0635	0.298429
	33.7925	0.300175
	10.73	0.300175
	2.15311	0.301047
	27.7547	0.302792
	14.4092	0.302792
	12.2311	0.302792
	2.15286	0.302792
	33.7848	0.303665
	25.9877	0.306283
	5.21505	0.306283
	9.40723	0.307155
	12.2276	0.307155
	45.3588	0.309773
	129.458	0.311518
	11.4478	0.312391
	10.0388	0.315881
	33.7539	0.317627
	121.188	0.318499
	33.7481	0.320244
	8.80277	0.320244
	18.1024	0.32199
	121.16	0.32199
	16.946	0.32897
	26.8106	0.330716
	15.8663	0.333333
	32.6281	0.335079
	26.803	0.335079
	48.3156	0.346422
	51.5831	0.348168
	30.5246	0.351658
	30.5246	0.351658
	56.8903	0.354276
	45.2266	0.354276
	42.3472	0.357766
	51.5418	0.360384
	56.861	0.362129
	162.165	0.375218
	156.891	0.379581
	21.2384	0.384817
	16.8822	0.386562
	190.346	0.431065
	17.9714	0.43281
Sandstones	149	0.279	Elnaggar, 2020
	158	0.269
	257	0.288
	323	0.277
	337	0.28
	365	0.285
	382	0.285
	1746	0.293
	2147	0.268
	2277	0.264
	2846	0.305
	3206	0.306
	3578	0.293
	3932	0.311
Sandstones	33.6478	0.175369	Permadi & Susilo, 2009; blocky types
	47.1389	0.193326
	2.16732	0.196037
	1.16959	0.198787
	0.64145	0.198787
	0.27158	0.207268
	4.29384	0.213122
	40.0946	0.222215
	208.679	0.228492
	17.7362	0.234946
	3.60255	0.241582
	2.4715	0.24497
	19.2749	0.255422
	54.2584	0.259004
	8.04883	0.262636
	41.9853	0.262636
	17.0527	0.262636
	13.9818	0.273842
	23.2944	0.273842
	19.0983	0.285526
	124.633	0.28953
	23.8915	0.28953
	237.434	0.29359
	181.197	0.29359
	32.7075	0.29359
	425.956	0.297708
	150.961	0.301883
	339.635	0.301883
	203.832	0.301883
	79.0552	0.306117
	451.259	0.306117
	266.496	0.31041
	6.05638	0.31041
	34.0184	0.314763
	2348.65	0.314763
	81.2733	0.314763
	27.9532	0.319177
	642.535	0.332795
	272.666	0.337463
	504.046	0.342195
	284.868	0.342195
	184.094	0.346994
	669.705	0.346994
	669.664	0.346994
	413.252	0.356795
	144.433	0.356795
	354.79	0.366873
Sandstones	14.1824	0.0937075	Permadi & Susilo, 2009; funnel types
	20.9068	0.0963543
	0.659653	0.0990758
	52.0765	0.100465
	0.347818	0.110753
	6.01843	0.113881
	1.03494	0.11874
	17.909	0.122094
	1.86976	0.132735
	0.67028	0.140339
	0.836827	0.146326
	0.258755	0.150459
	0.662652	0.16131
	0.480593	0.172943

## Sheet: Figure 2a
	Theoretical data based on Kozeny-Carman equation
				1 Darcy	9.86923e-13	m^2													1 Darcy	9.86923e-13	m^2
				Tortuosity τ	1				Tortuosity	10				Tortuosity	100				Tortuosity	1				Tortuosity	10				Tortuosity	100
				Specific Surface	0.1	m^2/g			Specific Surface	0.1	m^2/g			Specific Surface	0.1	m^2/g			Specific Surface	1000	m^2/g			Specific Surface	1000	m^2/g			Specific Surface	1000	m^2/g
				Rock density	2.6	g/cc			Rock density	2.6	g/cc			Rock density	2.6	g/cc			Rock density	2.6	g/cc			Rock density	2.6	g/cc			Rock density	2.6	g/cc
				Porosity φ [ ]	k [mD]	sqrt(k/φ)	k/φ^3		Porosity φ [ ]	k [mD]	sqrt(k/φ)	k/φ^3		Porosity φ [ ]	k [mD]	sqrt(k/φ)	k/φ^3		Porosity φ [ ]	k [mD]	sqrt(k/φ)	k/φ^3		Porosity φ [ ]	k [mD]	sqrt(k/φ)	k/φ^3		Porosity φ [ ]	k [mD]	sqrt(k/φ)	k/φ^3
				0.01	0.00764662	0.87445	7646.62		0.01	7.64662e-05	0.087445	76.4662		0.01	7.64662e-07	0.0087445	0.764662		0.01	7.64662e-11	8.7445e-05	7.64662e-05		0.01	7.64662e-13	8.7445e-06	7.64662e-07		0.01	7.64662e-15	8.7445e-07	7.64662e-09
				0.02	0.0624278	1.76675	7803.47		0.02	0.000624278	0.176675	78.0347		0.02	6.24278e-06	0.0176675	0.780347		0.02	6.24278e-10	0.000176675	7.80347e-05		0.02	6.24278e-12	1.76675e-05	7.80347e-07		0.02	6.24278e-14	1.76675e-06	7.80347e-09
				0.03	0.21506	2.67744	7965.2		0.03	0.0021506	0.267744	79.652		0.03	2.1506e-05	0.0267744	0.79652		0.03	2.1506e-09	0.000267744	7.9652e-05		0.03	2.1506e-11	2.67744e-05	7.9652e-07		0.03	2.1506e-13	2.67744e-06	7.9652e-09
				0.04	0.520448	3.6071	8132		0.04	0.00520448	0.36071	81.32		0.04	5.20448e-05	0.036071	0.8132		0.04	5.20448e-09	0.00036071	8.132e-05		0.04	5.20448e-11	3.6071e-05	8.132e-07		0.04	5.20448e-13	3.6071e-06	8.132e-09
				0.05	1.03801	4.55634	8304.1		0.05	0.0103801	0.455634	83.041		0.05	0.000103801	0.0455634	0.83041		0.05	1.03801e-08	0.000455634	8.3041e-05		0.05	1.03801e-10	4.55634e-05	8.3041e-07		0.05	1.03801e-12	4.55634e-06	8.3041e-09
				0.06	1.83205	5.52578	8481.73		0.06	0.0183205	0.552578	84.8173		0.06	0.000183205	0.0552578	0.848173		0.06	1.83205e-08	0.000552578	8.48173e-05		0.06	1.83205e-10	5.52578e-05	8.48173e-07		0.06	1.83205e-12	5.52578e-06	8.48173e-09
				0.07	2.97213	6.51606	8665.11		0.07	0.0297213	0.651606	86.6511		0.07	0.000297213	0.0651606	0.866511		0.07	2.97213e-08	0.000651606	8.66511e-05		0.07	2.97213e-10	6.51606e-05	8.66511e-07		0.07	2.97213e-12	6.51606e-06	8.66511e-09
				0.08	4.53351	7.52787	8854.5		0.08	0.0453351	0.752787	88.545		0.08	0.000453351	0.0752787	0.88545		0.08	4.53351e-08	0.000752787	8.8545e-05		0.08	4.53351e-10	7.52787e-05	8.8545e-07		0.08	4.53351e-12	7.52787e-06	8.8545e-09
				0.09	6.59758	8.56192	9050.18		0.09	0.0659758	0.856192	90.5018		0.09	0.000659758	0.0856192	0.905018		0.09	6.59758e-08	0.000856192	9.05018e-05		0.09	6.59758e-10	8.56192e-05	9.05018e-07		0.09	6.59758e-12	8.56192e-06	9.05018e-09
				0.1	9.25241	9.61895	9252.41		0.1	0.0925241	0.961895	92.5241		0.1	0.000925241	0.0961895	0.925241		0.1	9.25241e-08	0.000961895	9.25241e-05		0.1	9.25241e-10	9.61895e-05	9.25241e-07		0.1	9.25241e-12	9.61895e-06	9.25241e-09
				0.11	12.5933	10.6997	9461.5		0.11	0.125933	1.06997	94.615		0.11	0.00125933	0.106997	0.94615		0.11	1.25933e-07	0.00106997	9.4615e-05		0.11	1.25933e-09	0.000106997	9.4615e-07		0.11	1.25933e-11	1.06997e-05	9.4615e-09
				0.12	16.7232	11.8051	9677.75		0.12	0.167232	1.18051	96.7775		0.12	0.00167232	0.118051	0.967775		0.12	1.67232e-07	0.00118051	9.67775e-05		0.12	1.67232e-09	0.000118051	9.67775e-07		0.12	1.67232e-11	1.18051e-05	9.67775e-09
				0.13	21.7536	12.9358	9901.51		0.13	0.217536	1.29358	99.0151		0.13	0.00217536	0.129358	0.990151		0.13	2.17536e-07	0.00129358	9.90151e-05		0.13	2.17536e-09	0.000129358	9.90151e-07		0.13	2.17536e-11	1.29358e-05	9.90151e-09
				0.14	27.8053	14.0929	10133.1		0.14	0.278053	1.40929	101.331		0.14	0.00278053	0.140929	1.01331		0.14	2.78053e-07	0.00140929	0.000101331		0.14	2.78053e-09	0.000140929	1.01331e-06		0.14	2.78053e-11	1.40929e-05	1.01331e-08
				0.15	35.0087	15.2771	10372.9		0.15	0.350087	1.52771	103.729		0.15	0.00350087	0.152771	1.03729		0.15	3.50087e-07	0.00152771	0.000103729		0.15	3.50087e-09	0.000152771	1.03729e-06		0.15	3.50087e-11	1.52771e-05	1.03729e-08
				0.16	43.5052	16.4896	10621.4		0.16	0.435052	1.64896	106.214		0.16	0.00435052	0.164896	1.06214		0.16	4.35052e-07	0.00164896	0.000106214		0.16	4.35052e-09	0.000164896	1.06214e-06		0.16	4.35052e-11	1.64896e-05	1.06214e-08
				0.17	53.4479	17.7313	10878.9		0.17	0.534479	1.77313	108.789		0.17	0.00534479	0.177313	1.08789		0.17	5.34479e-07	0.00177313	0.000108789		0.17	5.34479e-09	0.000177313	1.08789e-06		0.17	5.34479e-11	1.77313e-05	1.08789e-08
				0.18	65.0024	19.0033	11145.8		0.18	0.650024	1.90033	111.458		0.18	0.00650024	0.190033	1.11458		0.18	6.50024e-07	0.00190033	0.000111458		0.18	6.50024e-09	0.000190033	1.11458e-06		0.18	6.50024e-11	1.90033e-05	1.11458e-08
				0.19	78.3485	20.3067	11422.7		0.19	0.783485	2.03067	114.227		0.19	0.00783485	0.203067	1.14227		0.19	7.83485e-07	0.00203067	0.000114227		0.19	7.83485e-09	0.000203067	1.14227e-06		0.19	7.83485e-11	2.03067e-05	1.14227e-08
				0.2	93.6807	21.6426	11710.1		0.2	0.936807	2.16426	117.101		0.2	0.00936807	0.216426	1.17101		0.2	9.36807e-07	0.00216426	0.000117101		0.2	9.36807e-09	0.000216426	1.17101e-06		0.2	9.36807e-11	2.16426e-05	1.17101e-08
				0.21	111.21	23.0124	12008.4		0.21	1.1121	2.30124	120.084		0.21	0.011121	0.230124	1.20084		0.21	1.1121e-06	0.00230124	0.000120084		0.21	1.1121e-08	0.000230124	1.20084e-06		0.21	1.1121e-10	2.30124e-05	1.20084e-08
				0.22	131.165	24.4173	12318.3		0.22	1.31165	2.44173	123.183		0.22	0.0131165	0.244173	1.23183		0.22	1.31165e-06	0.00244173	0.000123183		0.22	1.31165e-08	0.000244173	1.23183e-06		0.22	1.31165e-10	2.44173e-05	1.23183e-08
				0.23	153.795	25.8587	12640.3		0.23	1.53795	2.58587	126.403		0.23	0.0153795	0.258587	1.26403		0.23	1.53795e-06	0.00258587	0.000126403		0.23	1.53795e-08	0.000258587	1.26403e-06		0.23	1.53795e-10	2.58587e-05	1.26403e-08
				0.24	179.369	27.3381	12975.2		0.24	1.79369	2.73381	129.752		0.24	0.0179369	0.273381	1.29752		0.24	1.79369e-06	0.00273381	0.000129752		0.24	1.79369e-08	0.000273381	1.29752e-06		0.24	1.79369e-10	2.73381e-05	1.29752e-08
				0.25	208.179	28.8568	13323.5		0.25	2.08179	2.88568	133.235		0.25	0.0208179	0.288568	1.33235		0.25	2.08179e-06	0.00288568	0.000133235		0.25	2.08179e-08	0.000288568	1.33235e-06		0.25	2.08179e-10	2.88568e-05	1.33235e-08
				0.26	240.545	30.4167	13686		0.26	2.40545	3.04167	136.86		0.26	0.0240545	0.304167	1.3686		0.26	2.40545e-06	0.00304167	0.00013686		0.26	2.40545e-08	0.000304167	1.3686e-06		0.26	2.40545e-10	3.04167e-05	1.3686e-08
				0.27	276.812	32.0192	14063.5		0.27	2.76812	3.20192	140.635		0.27	0.0276812	0.320192	1.40635		0.27	2.76812e-06	0.00320192	0.000140635		0.27	2.76812e-08	0.000320192	1.40635e-06		0.27	2.76812e-10	3.20192e-05	1.40635e-08
				0.28	317.358	33.6663	14456.9		0.28	3.17358	3.36663	144.569		0.28	0.0317358	0.336663	1.44569		0.28	3.17358e-06	0.00336663	0.000144569		0.28	3.17358e-08	0.000336663	1.44569e-06		0.28	3.17358e-10	3.36663e-05	1.44569e-08
				0.29	362.591	35.3598	14867		0.29	3.62591	3.53598	148.67		0.29	0.0362591	0.353598	1.4867		0.29	3.62591e-06	0.00353598	0.00014867		0.29	3.62591e-08	0.000353598	1.4867e-06		0.29	3.62591e-10	3.53598e-05	1.4867e-08
				0.3	412.96	37.1016	15294.8		0.3	4.1296	3.71016	152.948		0.3	0.041296	0.371016	1.52948		0.3	4.1296e-06	0.00371016	0.000152948		0.3	4.1296e-08	0.000371016	1.52948e-06		0.3	4.1296e-10	3.71016e-05	1.52948e-08
				0.31	468.95	38.894	15741.3		0.31	4.6895	3.8894	157.413		0.31	0.046895	0.38894	1.57413		0.31	4.6895e-06	0.0038894	0.000157413		0.31	4.6895e-08	0.00038894	1.57413e-06		0.31	4.6895e-10	3.8894e-05	1.57413e-08
				0.32	531.095	40.7391	16207.7		0.32	5.31095	4.07391	162.077		0.32	0.0531095	0.407391	1.62077		0.32	5.31095e-06	0.00407391	0.000162077		0.32	5.31095e-08	0.000407391	1.62077e-06		0.32	5.31095e-10	4.07391e-05	1.62077e-08
				0.33	599.974	42.6392	16695.1		0.33	5.99974	4.26392	166.951		0.33	0.0599974	0.426392	1.66951		0.33	5.99974e-06	0.00426392	0.000166951		0.33	5.99974e-08	0.000426392	1.66951e-06		0.33	5.99974e-10	4.26392e-05	1.66951e-08
				0.34	676.221	44.5969	17204.9		0.34	6.76221	4.45969	172.049		0.34	0.0676221	0.445969	1.72049		0.34	6.76221e-06	0.00445969	0.000172049		0.34	6.76221e-08	0.000445969	1.72049e-06		0.34	6.76221e-10	4.45969e-05	1.72049e-08
				0.35	760.532	46.6149	17738.3		0.35	7.60532	4.66149	177.383		0.35	0.0760532	0.466149	1.77383		0.35	7.60532e-06	0.00466149	0.000177383		0.35	7.60532e-08	0.000466149	1.77383e-06		0.35	7.60532e-10	4.66149e-05	1.77383e-08
				0.36	853.665	48.6959	18297		0.36	8.53665	4.86959	182.97		0.36	0.0853665	0.486959	1.8297		0.36	8.53665e-06	0.00486959	0.00018297		0.36	8.53665e-08	0.000486959	1.8297e-06		0.36	8.53665e-10	4.86959e-05	1.8297e-08
				0.37	956.454	50.843	18882.5		0.37	9.56454	5.0843	188.825		0.37	0.0956454	0.50843	1.88825		0.37	9.56454e-06	0.0050843	0.000188825		0.37	9.56454e-08	0.00050843	1.88825e-06		0.37	9.56454e-10	5.0843e-05	1.88825e-08
				0.38	1069.81	53.0593	19496.5		0.38	10.6981	5.30593	194.965		0.38	0.106981	0.530593	1.94965		0.38	1.06981e-05	0.00530593	0.000194965		0.38	1.06981e-07	0.000530593	1.94965e-06		0.38	1.06981e-09	5.30593e-05	1.94965e-08
				0.39	1194.74	55.3484	20141		0.39	11.9474	5.53484	201.41		0.39	0.119474	0.553484	2.0141		0.39	1.19474e-05	0.00553484	0.00020141		0.39	1.19474e-07	0.000553484	2.0141e-06		0.39	1.19474e-09	5.53484e-05	2.0141e-08
				0.4	1332.35	57.7137	20817.9		0.4	13.3235	5.77137	208.179		0.4	0.133235	0.577137	2.08179		0.4	1.33235e-05	0.00577137	0.000208179		0.4	1.33235e-07	0.000577137	2.08179e-06		0.4	1.33235e-09	5.77137e-05	2.08179e-08
				0.41	1483.84	60.1592	21529.6		0.41	14.8384	6.01592	215.296		0.41	0.148384	0.601592	2.15296		0.41	1.48384e-05	0.00601592	0.000215296		0.41	1.48384e-07	0.000601592	2.15296e-06		0.41	1.48384e-09	6.01592e-05	2.15296e-08
				0.42	1650.56	62.689	22278.4		0.42	16.5056	6.2689	222.784		0.42	0.165056	0.62689	2.22784		0.42	1.65056e-05	0.0062689	0.000222784		0.42	1.65056e-07	0.00062689	2.22784e-06		0.42	1.65056e-09	6.2689e-05	2.22784e-08
				0.43	1833.98	65.3076	23067		0.43	18.3398	6.53076	230.67		0.43	0.183398	0.653076	2.3067		0.43	1.83398e-05	0.00653076	0.00023067		0.43	1.83398e-07	0.000653076	2.3067e-06		0.43	1.83398e-09	6.53076e-05	2.3067e-08
				0.44	2035.74	68.0197	23898.1		0.44	20.3574	6.80197	238.981		0.44	0.203574	0.680197	2.38981		0.44	2.03574e-05	0.00680197	0.000238981		0.44	2.03574e-07	0.000680197	2.38981e-06		0.44	2.03574e-09	6.80197e-05	2.38981e-08
				0.45	2257.63	70.8304	24775		0.45	22.5763	7.08304	247.75		0.45	0.225763	0.708304	2.4775		0.45	2.25763e-05	0.00708304	0.00024775		0.45	2.25763e-07	0.000708304	2.4775e-06		0.45	2.25763e-09	7.08304e-05	2.4775e-08
				0.46	2501.65	73.7452	25701.1		0.46	25.0165	7.37452	257.011		0.46	0.250165	0.737452	2.57011		0.46	2.50165e-05	0.00737452	0.000257011		0.46	2.50165e-07	0.000737452	2.57011e-06		0.46	2.50165e-09	7.37452e-05	2.57011e-08
				0.47	2770.01	76.7701	26680.1		0.47	27.7001	7.67701	266.801		0.47	0.277001	0.767701	2.66801		0.47	2.77001e-05	0.00767701	0.000266801		0.47	2.77001e-07	0.000767701	2.66801e-06		0.47	2.77001e-09	7.67701e-05	2.66801e-08
				0.48	3065.19	79.9112	27716.2		0.48	30.6519	7.99112	277.162		0.48	0.306519	0.799112	2.77162		0.48	3.06519e-05	0.00799112	0.000277162		0.48	3.06519e-07	0.000799112	2.77162e-06		0.48	3.06519e-09	7.99112e-05	2.77162e-08
				0.49	3389.91	83.1756	28813.7		0.49	33.8991	8.31756	288.137		0.49	0.338991	0.831756	2.88137		0.49	3.38991e-05	0.00831756	0.000288137		0.49	3.38991e-07	0.000831756	2.88137e-06		0.49	3.38991e-09	8.31756e-05	2.88137e-08
				0.5	3747.23	86.5705	29977.8		0.5	37.4723	8.65705	299.778		0.5	0.374723	0.865705	2.99778		0.5	3.74723e-05	0.00865705	0.000299778		0.5	3.74723e-07	0.000865705	2.99778e-06		0.5	3.74723e-09	8.65705e-05	2.99778e-08
				0.51	4140.55	90.104	31213.9		0.51	41.4055	9.0104	312.139		0.51	0.414055	0.90104	3.12139		0.51	4.14055e-05	0.0090104	0.000312139		0.51	4.14055e-07	0.00090104	3.12139e-06		0.51	4.14055e-09	9.0104e-05	3.12139e-08
				0.52	4573.7	93.7847	32528		0.52	45.737	9.37847	325.28		0.52	0.45737	0.937847	3.2528		0.52	4.5737e-05	0.00937847	0.00032528		0.52	4.5737e-07	0.000937847	3.2528e-06		0.52	4.5737e-09	9.37847e-05	3.2528e-08
				0.53	5050.94	97.6221	33926.9		0.53	50.5094	9.76221	339.269		0.53	0.505094	0.976221	3.39269		0.53	5.05094e-05	0.00976221	0.000339269		0.53	5.05094e-07	0.000976221	3.39269e-06		0.53	5.05094e-09	9.76221e-05	3.39269e-08
				0.54	5577.06	101.626	35418		0.54	55.7706	10.1626	354.18		0.54	0.557706	1.01626	3.5418		0.54	5.57706e-05	0.0101626	0.00035418		0.54	5.57706e-07	0.00101626	3.5418e-06		0.54	5.57706e-09	0.000101626	3.5418e-08
				0.55	6157.48	105.808	37009.6		0.55	61.5748	10.5808	370.096		0.55	0.615748	1.05808	3.70096		0.55	6.15748e-05	0.0105808	0.000370096		0.55	6.15748e-07	0.00105808	3.70096e-06		0.55	6.15748e-09	0.000105808	3.70096e-08
				0.56	6798.27	110.181	38711		0.56	67.9827	11.0181	387.11		0.56	0.679827	1.10181	3.8711		0.56	6.79827e-05	0.0110181	0.00038711		0.56	6.79827e-07	0.00110181	3.8711e-06		0.56	6.79827e-09	0.000110181	3.8711e-08
				0.57	7506.33	114.756	40532.5		0.57	75.0633	11.4756	405.325		0.57	0.750633	1.14756	4.05325		0.57	7.50633e-05	0.0114756	0.000405325		0.57	7.50633e-07	0.00114756	4.05325e-06		0.57	7.50633e-09	0.000114756	4.05325e-08
				0.58	8289.44	119.55	42485.6		0.58	82.8944	11.955	424.856		0.58	0.828944	1.1955	4.24856		0.58	8.28944e-05	0.011955	0.000424856		0.58	8.28944e-07	0.0011955	4.24856e-06		0.58	8.28944e-09	0.00011955	4.24856e-08
				0.59	9156.47	124.577	44583.3		0.59	91.5647	12.4577	445.833		0.59	0.915647	1.24577	4.45833		0.59	9.15647e-05	0.0124577	0.000445833		0.59	9.15647e-07	0.00124577	4.45833e-06		0.59	9.15647e-09	0.000124577	4.45833e-08
				0.6	10117.5	129.856	46840.3		0.6	101.175	12.9856	468.403		0.6	1.01175	1.29856	4.68403		0.6	0.000101175	0.0129856	0.000468403		0.6	1.01175e-06	0.00129856	4.68403e-06		0.6	1.01175e-08	0.000129856	4.68403e-08
				0.61	11184.1	135.405	49273.2		0.61	111.841	13.5405	492.732		0.61	1.11841	1.35405	4.92732		0.61	0.000111841	0.0135405	0.000492732		0.61	1.11841e-06	0.00135405	4.92732e-06		0.61	1.11841e-08	0.000135405	4.92732e-08
				0.62	12369.4	141.247	51900.6		0.62	123.694	14.1247	519.006		0.62	1.23694	1.41247	5.19006		0.62	0.000123694	0.0141247	0.000519006		0.62	1.23694e-06	0.00141247	5.19006e-06		0.62	1.23694e-08	0.000141247	5.19006e-08
				0.63	13688.6	147.404	54744		0.63	136.886	14.7404	547.44		0.63	1.36886	1.47404	5.4744		0.63	0.000136886	0.0147404	0.00054744		0.63	1.36886e-06	0.00147404	5.4744e-06		0.63	1.36886e-08	0.000147404	5.4744e-08
				0.64	15159.1	153.903	57827.6		0.64	151.591	15.3903	578.276		0.64	1.51591	1.53903	5.78276		0.64	0.000151591	0.0153903	0.000578276		0.64	1.51591e-06	0.00153903	5.78276e-06		0.64	1.51591e-08	0.000153903	5.78276e-08
				0.65	16801.3	160.774	61179.2		0.65	168.013	16.0774	611.792		0.65	1.68013	1.60774	6.11792		0.65	0.000168013	0.0160774	0.000611792		0.65	1.68013e-06	0.00160774	6.11792e-06		0.65	1.68013e-08	0.000160774	6.11792e-08
				0.66	18638.6	168.049	64830.9		0.66	186.386	16.8049	648.309		0.66	1.86386	1.68049	6.48309		0.66	0.000186386	0.0168049	0.000648309		0.66	1.86386e-06	0.00168049	6.48309e-06		0.66	1.86386e-08	0.000168049	6.48309e-08
				0.67	20698.4	175.764	68819.6		0.67	206.984	17.5764	688.196		0.67	2.06984	1.75764	6.88196		0.67	0.000206984	0.0175764	0.000688196		0.67	2.06984e-06	0.00175764	6.88196e-06		0.67	2.06984e-08	0.000175764	6.88196e-08
				0.68	23012.7	183.962	73188		0.68	230.127	18.3962	731.88		0.68	2.30127	1.83962	7.3188		0.68	0.000230127	0.0183962	0.00073188		0.68	2.30127e-06	0.00183962	7.3188e-06		0.68	2.30127e-08	0.000183962	7.3188e-08
				0.69	25619.1	192.689	77986		0.69	256.191	19.2689	779.86		0.69	2.56191	1.92689	7.7986		0.69	0.000256191	0.0192689	0.00077986		0.69	2.56191e-06	0.00192689	7.7986e-06		0.69	2.56191e-08	0.000192689	7.7986e-08
				0.7	28562.2	201.998	83271.7		0.7	285.622	20.1998	832.717		0.7	2.85622	2.01998	8.32717		0.7	0.000285622	0.0201998	0.000832717		0.7	2.85622e-06	0.00201998	8.32717e-06		0.7	2.85622e-08	0.000201998	8.32717e-08
				0.71	31894.7	211.948	89113.6		0.71	318.947	21.1948	891.136		0.71	3.18947	2.11948	8.91136		0.71	0.000318947	0.0211948	0.000891136		0.71	3.18947e-06	0.00211948	8.91136e-06		0.71	3.18947e-08	0.000211948	8.91136e-08
				0.72	35679.7	222.61	95592.5		0.72	356.797	22.261	955.925		0.72	3.56797	2.2261	9.55925		0.72	0.000356797	0.022261	0.000955925		0.72	3.56797e-06	0.0022261	9.55925e-06		0.72	3.56797e-08	0.00022261	9.55925e-08
				0.73	39992.7	234.061	102805		0.73	399.927	23.4061	1028.05		0.73	3.99927	2.34061	10.2805		0.73	0.000399927	0.0234061	0.00102805		0.73	3.99927e-06	0.00234061	1.02805e-05		0.73	3.99927e-08	0.000234061	1.02805e-07
				0.74	44925	246.393	110865		0.74	449.25	24.6393	1108.65		0.74	4.4925	2.46393	11.0865		0.74	0.00044925	0.0246393	0.00110865		0.74	4.4925e-06	0.00246393	1.10865e-05		0.74	4.4925e-08	0.000246393	1.10865e-07
				0.75	50587.6	259.712	119911		0.75	505.876	25.9712	1199.11		0.75	5.05876	2.59712	11.9911		0.75	0.000505876	0.0259712	0.00119911		0.75	5.05876e-06	0.00259712	1.19911e-05		0.75	5.05876e-08	0.000259712	1.19911e-07
				0.76	57116.1	274.14	130112		0.76	571.161	27.414	1301.12		0.76	5.71161	2.7414	13.0112		0.76	0.000571161	0.027414	0.00130112		0.76	5.71161e-06	0.0027414	1.30112e-05		0.76	5.71161e-08	0.00027414	1.30112e-07
				0.77	64678	289.823	141672		0.77	646.78	28.9823	1416.72		0.77	6.4678	2.89823	14.1672		0.77	0.00064678	0.0289823	0.00141672		0.77	6.4678e-06	0.00289823	1.41672e-05		0.77	6.4678e-08	0.000289823	1.41672e-07
				0.78	73481.6	306.932	154844		0.78	734.816	30.6932	1548.44		0.78	7.34816	3.06932	15.4844		0.78	0.000734816	0.0306932	0.00154844		0.78	7.34816e-06	0.00306932	1.54844e-05		0.78	7.34816e-08	0.000306932	1.54844e-07
				0.79	83788.1	325.67	169942		0.79	837.881	32.567	1699.42		0.79	8.37881	3.2567	16.9942		0.79	0.000837881	0.032567	0.00169942		0.79	8.37881e-06	0.0032567	1.69942e-05		0.79	8.37881e-08	0.00032567	1.69942e-07
				0.8	95929	346.282	187361		0.8	959.29	34.6282	1873.61		0.8	9.5929	3.46282	18.7361		0.8	0.00095929	0.0346282	0.00187361		0.8	9.5929e-06	0.00346282	1.87361e-05		0.8	9.5929e-08	0.000346282	1.87361e-07
				0.81	110329	369.064	207603		0.81	1103.29	36.9064	2076.03		0.81	11.0329	3.69064	20.7603		0.81	0.00110329	0.0369064	0.00207603		0.81	1.10329e-05	0.00369064	2.07603e-05		0.81	1.10329e-07	0.000369064	2.07603e-07
				0.82	127537	394.377	231310		0.82	1275.37	39.4377	2313.1		0.82	12.7537	3.94377	23.131		0.82	0.00127537	0.0394377	0.0023131		0.82	1.27537e-05	0.00394377	2.3131e-05		0.82	1.27537e-07	0.000394377	2.3131e-07
				0.83	148278	422.668	259324		0.83	1482.78	42.2668	2593.24		0.83	14.8278	4.22668	25.9324		0.83	0.00148278	0.0422668	0.00259324		0.83	1.48278e-05	0.00422668	2.59324e-05		0.83	1.48278e-07	0.000422668	2.59324e-07
				0.84	173515	454.495	292752		0.84	1735.15	45.4495	2927.52		0.84	17.3515	4.54495	29.2752		0.84	0.00173515	0.0454495	0.00292752		0.84	1.73515e-05	0.00454495	2.92752e-05		0.84	1.73515e-07	0.000454495	2.92752e-07
				0.85	204557	490.566	333087		0.85	2045.57	49.0566	3330.87		0.85	20.4557	4.90566	33.3087		0.85	0.00204557	0.0490566	0.00333087		0.85	2.04557e-05	0.00490566	3.33087e-05		0.85	2.04557e-07	0.000490566	3.33087e-07
				0.86	243209	531.79	382370		0.86	2432.09	53.179	3823.7		0.86	24.3209	5.3179	38.237		0.86	0.00243209	0.053179	0.0038237		0.86	2.43209e-05	0.0053179	3.8237e-05		0.86	2.43209e-07	0.00053179	3.8237e-07
				0.87	292019	579.356	443459		0.87	2920.19	57.9356	4434.59		0.87	29.2019	5.79356	44.3459		0.87	0.00292019	0.0579356	0.00443459		0.87	2.92019e-05	0.00579356	4.43459e-05		0.87	2.92019e-07	0.000579356	4.43459e-07
				0.88	354671	634.85	520448		0.88	3546.71	63.485	5204.48		0.88	35.4671	6.3485	52.0448		0.88	0.00354671	0.063485	0.00520448		0.88	3.54671e-05	0.0063485	5.20448e-05		0.88	3.54671e-07	0.00063485	5.20448e-07
				0.89	436641	700.434	619376		0.89	4366.41	70.0434	6193.76		0.89	43.6641	7.00434	61.9376		0.89	0.00436641	0.0700434	0.00619376		0.89	4.36641e-05	0.00700434	6.19376e-05		0.89	4.36641e-07	0.000700434	6.19376e-07
				0.9	546346	779.135	749445		0.9	5463.46	77.9135	7494.45		0.9	54.6346	7.79135	74.9445		0.9	0.00546346	0.0779135	0.00749445		0.9	5.46346e-05	0.00779135	7.49445e-05		0.9	5.46346e-07	0.000779135	7.49445e-07
				0.91	697235	875.324	925241		0.91	6972.35	87.5324	9252.41		0.91	69.7235	8.75324	92.5241		0.91	0.00697235	0.0875324	0.00925241		0.91	6.97235e-05	0.00875324	9.25241e-05		0.91	6.97235e-07	0.000875324	9.25241e-07
				0.92	911850	995.561	1.17101e+06		0.92	9118.5	99.5561	11710.1		0.92	91.185	9.95561	117.101		0.92	0.0091185	0.0995561	0.0117101		0.92	9.1185e-05	0.00995561	0.000117101		0.92	9.1185e-07	0.000995561	1.17101e-06
				0.93	1.23025e+06	1150.15	1.52948e+06		0.93	12302.5	115.015	15294.8		0.93	123.025	11.5015	152.948		0.93	0.0123025	0.115015	0.0152948		0.93	0.000123025	0.0115015	0.000152948		0.93	1.23025e-06	0.00115015	1.52948e-06
				0.94	1.7291e+06	1356.27	2.08179e+06		0.94	17291	135.627	20817.9		0.94	172.91	13.5627	208.179		0.94	0.017291	0.135627	0.0208179		0.94	0.00017291	0.0135627	0.000208179		0.94	1.7291e-06	0.00135627	2.08179e-06
				0.95	2.57022e+06	1644.84	2.99778e+06		0.95	25702.2	164.484	29977.8		0.95	257.022	16.4484	299.778		0.95	0.0257022	0.164484	0.0299778		0.95	0.000257022	0.0164484	0.000299778		0.95	2.57022e-06	0.00164484	2.99778e-06
				0.96	4.14413e+06	2077.69	4.68403e+06		0.96	41441.3	207.769	46840.3		0.96	414.413	20.7769	468.403		0.96	0.0414413	0.207769	0.0468403		0.96	0.000414413	0.0207769	0.000468403		0.96	4.14413e-06	0.00207769	4.68403e-06
				0.97	7.59998e+06	2799.11	8.32717e+06		0.97	75999.8	279.911	83271.7		0.97	759.998	27.9911	832.717		0.97	0.0759998	0.279911	0.0832717		0.97	0.000759998	0.0279911	0.000832717		0.97	7.59998e-06	0.00279911	8.32717e-06
				0.98	1.76343e+07	4241.95	1.87361e+07		0.98	176343	424.195	187361		0.98	1763.43	42.4195	1873.61		0.98	0.176343	0.424195	0.187361		0.98	0.00176343	0.0424195	0.00187361		0.98	1.76343e-05	0.00424195	1.87361e-05
				0.99	7.27186e+07	8570.48	7.49445e+07		0.99	727186	857.048	749445		0.99	7271.86	85.7048	7494.45		0.99	0.727186	0.857048	0.749445		0.99	0.00727186	0.0857048	0.00749445		0.99	7.27186e-05	0.00857048	7.49445e-05

## Sheet: Figure 2b
	Independently-made data and is not based on equations nor measurements
	Independent refers to porosity and permeability relationship
	k =	0.1	mD		k =	1	mD		k =	10	mD		k =	100	mD		k =	1000	mD
	Porosity	x = k/por^3	y = sqrt(k)/sqrt(por)		Porosity	x = k/por^3	y = sqrt(k)/sqrt(por)		Porosity	x = k/por^3	y = sqrt(k)/sqrt(por)		Porosity	x = k/por^3	y = sqrt(k)/sqrt(por)		Porosity	x = k/por^3	y = sqrt(k)/sqrt(por)
	0.01	100000	3.16228		0.01	1e+06	10		0.01	1e+07	31.6228		0.01	1e+08	100		0.01	1e+09	316.228
	0.02	12500	2.23607		0.02	125000	7.07107		0.02	1.25e+06	22.3607		0.02	1.25e+07	70.7107		0.02	1.25e+08	223.607
	0.03	3703.7	1.82574		0.03	37037	5.7735		0.03	370370	18.2574		0.03	3.7037e+06	57.735		0.03	3.7037e+07	182.574
	0.04	1562.5	1.58114		0.04	15625	5		0.04	156250	15.8114		0.04	1.5625e+06	50		0.04	1.5625e+07	158.114
	0.05	800	1.41421		0.05	8000	4.47214		0.05	80000	14.1421		0.05	800000	44.7214		0.05	8e+06	141.421
	0.06	462.963	1.29099		0.06	4629.63	4.08248		0.06	46296.3	12.9099		0.06	462963	40.8248		0.06	4.62963e+06	129.099
	0.07	291.545	1.19523		0.07	2915.45	3.77964		0.07	29154.5	11.9523		0.07	291545	37.7964		0.07	2.91545e+06	119.523
	0.08	195.312	1.11803		0.08	1953.12	3.53553		0.08	19531.2	11.1803		0.08	195312	35.3553		0.08	1.95312e+06	111.803
	0.09	137.174	1.05409		0.09	1371.74	3.33333		0.09	13717.4	10.5409		0.09	137174	33.3333		0.09	1.37174e+06	105.409
	0.1	100	1		0.1	1000	3.16228		0.1	10000	10		0.1	100000	31.6228		0.1	1e+06	100
	0.11	75.1315	0.953463		0.11	751.315	3.01511		0.11	7513.15	9.53463		0.11	75131.5	30.1511		0.11	751315	95.3463
	0.12	57.8704	0.912871		0.12	578.704	2.88675		0.12	5787.04	9.12871		0.12	57870.4	28.8675		0.12	578704	91.2871
	0.13	45.5166	0.877058		0.13	455.166	2.7735		0.13	4551.66	8.77058		0.13	45516.6	27.735		0.13	455166	87.7058
	0.14	36.4431	0.845154		0.14	364.431	2.67261		0.14	3644.31	8.45154		0.14	36443.1	26.7261		0.14	364431	84.5154
	0.15	29.6296	0.816497		0.15	296.296	2.58199		0.15	2962.96	8.16497		0.15	29629.6	25.8199		0.15	296296	81.6497
	0.16	24.4141	0.790569		0.16	244.141	2.5		0.16	2441.41	7.90569		0.16	24414.1	25		0.16	244141	79.0569
	0.17	20.3542	0.766965		0.17	203.542	2.42536		0.17	2035.42	7.66965		0.17	20354.2	24.2536		0.17	203542	76.6965
	0.18	17.1468	0.745356		0.18	171.468	2.35702		0.18	1714.68	7.45356		0.18	17146.8	23.5702		0.18	171468	74.5356
	0.19	14.5794	0.725476		0.19	145.794	2.29416		0.19	1457.94	7.25476		0.19	14579.4	22.9416		0.19	145794	72.5476
	0.2	12.5	0.707107		0.2	125	2.23607		0.2	1250	7.07107		0.2	12500	22.3607		0.2	125000	70.7107
	0.21	10.798	0.690066		0.21	107.98	2.18218		0.21	1079.8	6.90066		0.21	10798	21.8218		0.21	107980	69.0066
	0.22	9.39144	0.6742		0.22	93.9144	2.13201		0.22	939.144	6.742		0.22	9391.44	21.3201		0.22	93914.4	67.42
	0.23	8.21895	0.65938		0.23	82.1895	2.08514		0.23	821.895	6.5938		0.23	8218.95	20.8514		0.23	82189.5	65.938
	0.24	7.2338	0.645497		0.24	72.338	2.04124		0.24	723.38	6.45497		0.24	7233.8	20.4124		0.24	72338	64.5497
	0.25	6.4	0.632456		0.25	64	2		0.25	640	6.32456		0.25	6400	20		0.25	64000	63.2456
	0.26	5.68958	0.620174		0.26	56.8958	1.96116		0.26	568.958	6.20174		0.26	5689.58	19.6116		0.26	56895.8	62.0174
	0.27	5.08053	0.608581		0.27	50.8053	1.9245		0.27	508.053	6.08581		0.27	5080.53	19.245		0.27	50805.3	60.8581
	0.28	4.55539	0.597614		0.28	45.5539	1.88982		0.28	455.539	5.97614		0.28	4555.39	18.8982		0.28	45553.9	59.7614
	0.29	4.10021	0.58722		0.29	41.0021	1.85695		0.29	410.021	5.8722		0.29	4100.21	18.5695		0.29	41002.1	58.722
	0.3	3.7037	0.57735		0.3	37.037	1.82574		0.3	370.37	5.7735		0.3	3703.7	18.2574		0.3	37037	57.735
	0.31	3.35672	0.567962		0.31	33.5672	1.79605		0.31	335.672	5.67962		0.31	3356.72	17.9605		0.31	33567.2	56.7962
	0.32	3.05176	0.559017		0.32	30.5176	1.76777		0.32	305.176	5.59017		0.32	3051.76	17.6777		0.32	30517.6	55.9017
	0.33	2.78265	0.550482		0.33	27.8265	1.74078		0.33	278.265	5.50482		0.33	2782.65	17.4078		0.33	27826.5	55.0482
	0.34	2.54427	0.542326		0.34	25.4427	1.71499		0.34	254.427	5.42326		0.34	2544.27	17.1499		0.34	25442.7	54.2326
	0.35	2.33236	0.534522		0.35	23.3236	1.69031		0.35	233.236	5.34522		0.35	2332.36	16.9031		0.35	23323.6	53.4522
	0.36	2.14335	0.527046		0.36	21.4335	1.66667		0.36	214.335	5.27046		0.36	2143.35	16.6667		0.36	21433.5	52.7046
	0.37	1.97422	0.519875		0.37	19.7422	1.64399		0.37	197.422	5.19875		0.37	1974.22	16.4399		0.37	19742.2	51.9875
	0.38	1.82242	0.512989		0.38	18.2242	1.62221		0.38	182.242	5.12989		0.38	1822.42	16.2221		0.38	18224.2	51.2989
	0.39	1.6858	0.50637		0.39	16.858	1.60128		0.39	168.58	5.0637		0.39	1685.8	16.0128		0.39	16858	50.637
	0.4	1.5625	0.5		0.4	15.625	1.58114		0.4	156.25	5		0.4	1562.5	15.8114		0.4	15625	50
	0.41	1.45094	0.493865		0.41	14.5094	1.56174		0.41	145.094	4.93865		0.41	1450.94	15.6174		0.41	14509.4	49.3865
	0.42	1.34975	0.48795		0.42	13.4975	1.54303		0.42	134.975	4.8795		0.42	1349.75	15.4303		0.42	13497.5	48.795
	0.43	1.25775	0.482243		0.43	12.5775	1.52499		0.43	125.775	4.82243		0.43	1257.75	15.2499		0.43	12577.5	48.2243
	0.44	1.17393	0.476731		0.44	11.7393	1.50756		0.44	117.393	4.76731		0.44	1173.93	15.0756		0.44	11739.3	47.6731
	0.45	1.09739	0.471405		0.45	10.9739	1.49071		0.45	109.739	4.71405		0.45	1097.39	14.9071		0.45	10973.9	47.1405
	0.46	1.02737	0.466252		0.46	10.2737	1.47442		0.46	102.737	4.66252		0.46	1027.37	14.7442		0.46	10273.7	46.6252
	0.47	0.963178	0.461266		0.47	9.63178	1.45865		0.47	96.3178	4.61266		0.47	963.178	14.5865		0.47	9631.78	46.1266
	0.48	0.904225	0.456435		0.48	9.04225	1.44338		0.48	90.4225	4.56435		0.48	904.225	14.4338		0.48	9042.25	45.6435
	0.49	0.849986	0.451754		0.49	8.49986	1.42857		0.49	84.9986	4.51754		0.49	849.986	14.2857		0.49	8499.86	45.1754
	0.5	0.8	0.447214		0.5	8	1.41421		0.5	80	4.47214		0.5	800	14.1421		0.5	8000	44.7214
	0.51	0.753858	0.442807		0.51	7.53858	1.40028		0.51	75.3858	4.42807		0.51	753.858	14.0028		0.51	7538.58	44.2807
	0.52	0.711197	0.438529		0.52	7.11197	1.38675		0.52	71.1197	4.38529		0.52	711.197	13.8675		0.52	7111.97	43.8529
	0.53	0.671695	0.434372		0.53	6.71695	1.37361		0.53	67.1695	4.34372		0.53	671.695	13.7361		0.53	6716.95	43.4372
	0.54	0.635066	0.430331		0.54	6.35066	1.36083		0.54	63.5066	4.30331		0.54	635.066	13.6083		0.54	6350.66	43.0331
	0.55	0.601052	0.426401		0.55	6.01052	1.3484		0.55	60.1052	4.26401		0.55	601.052	13.484		0.55	6010.52	42.6401
	0.56	0.569424	0.422577		0.56	5.69424	1.33631		0.56	56.9424	4.22577		0.56	569.424	13.3631		0.56	5694.24	42.2577
	0.57	0.539977	0.418854		0.57	5.39977	1.32453		0.57	53.9977	4.18854		0.57	539.977	13.2453		0.57	5399.77	41.8854
	0.58	0.512526	0.415227		0.58	5.12526	1.31306		0.58	51.2526	4.15227		0.58	512.526	13.1306		0.58	5125.26	41.5227
	0.59	0.486905	0.411693		0.59	4.86905	1.30189		0.59	48.6905	4.11693		0.59	486.905	13.0189		0.59	4869.05	41.1693
	0.6	0.462963	0.408248		0.6	4.62963	1.29099		0.6	46.2963	4.08248		0.6	462.963	12.9099		0.6	4629.63	40.8248
	0.61	0.440566	0.404888		0.61	4.40566	1.28037		0.61	44.0566	4.04888		0.61	440.566	12.8037		0.61	4405.66	40.4888
	0.62	0.41959	0.40161		0.62	4.1959	1.27		0.62	41.959	4.0161		0.62	419.59	12.7		0.62	4195.9	40.161
	0.63	0.399925	0.39841		0.63	3.99925	1.25988		0.63	39.9925	3.9841		0.63	399.925	12.5988		0.63	3999.25	39.841
	0.64	0.38147	0.395285		0.64	3.8147	1.25		0.64	38.147	3.95285		0.64	381.47	12.5		0.64	3814.7	39.5285
	0.65	0.364133	0.392232		0.65	3.64133	1.24035		0.65	36.4133	3.92232		0.65	364.133	12.4035		0.65	3641.33	39.2232
	0.66	0.347831	0.389249		0.66	3.47831	1.23091		0.66	34.7831	3.89249		0.66	347.831	12.3091		0.66	3478.31	38.9249
	0.67	0.332488	0.386334		0.67	3.32488	1.22169		0.67	33.2488	3.86334		0.67	332.488	12.2169		0.67	3324.88	38.6334
	0.68	0.318034	0.383482		0.68	3.18034	1.21268		0.68	31.8034	3.83482		0.68	318.034	12.1268		0.68	3180.34	38.3482
	0.69	0.304406	0.380693		0.69	3.04406	1.20386		0.69	30.4406	3.80693		0.69	304.406	12.0386		0.69	3044.06	38.0693
	0.7	0.291545	0.377964		0.7	2.91545	1.19523		0.7	29.1545	3.77964		0.7	291.545	11.9523		0.7	2915.45	37.7964
	0.71	0.279399	0.375293		0.71	2.79399	1.18678		0.71	27.9399	3.75293		0.71	279.399	11.8678		0.71	2793.99	37.5293
	0.72	0.267918	0.372678		0.72	2.67918	1.17851		0.72	26.7918	3.72678		0.72	267.918	11.7851		0.72	2679.18	37.2678
	0.73	0.257058	0.370117		0.73	2.57058	1.17041		0.73	25.7058	3.70117		0.73	257.058	11.7041		0.73	2570.58	37.0117
	0.74	0.246777	0.367607		0.74	2.46777	1.16248		0.74	24.6777	3.67607		0.74	246.777	11.6248		0.74	2467.77	36.7607
	0.75	0.237037	0.365148		0.75	2.37037	1.1547		0.75	23.7037	3.65148		0.75	237.037	11.547		0.75	2370.37	36.5148
	0.76	0.227803	0.362738		0.76	2.27803	1.14708		0.76	22.7803	3.62738		0.76	227.803	11.4708		0.76	2278.03	36.2738
	0.77	0.219042	0.360375		0.77	2.19042	1.13961		0.77	21.9042	3.60375		0.77	219.042	11.3961		0.77	2190.42	36.0375
	0.78	0.210725	0.358057		0.78	2.10725	1.13228		0.78	21.0725	3.58057		0.78	210.725	11.3228		0.78	2107.25	35.8057
	0.79	0.202824	0.355784		0.79	2.02824	1.12509		0.79	20.2824	3.55784		0.79	202.824	11.2509		0.79	2028.24	35.5784
	0.8	0.195312	0.353553		0.8	1.95312	1.11803		0.8	19.5312	3.53553		0.8	195.312	11.1803		0.8	1953.12	35.3553
	0.81	0.188168	0.351364		0.81	1.88168	1.11111		0.81	18.8168	3.51364		0.81	188.168	11.1111		0.81	1881.68	35.1364
	0.82	0.181367	0.349215		0.82	1.81367	1.10432		0.82	18.1367	3.49215		0.82	181.367	11.0432		0.82	1813.67	34.9215
	0.83	0.17489	0.347105		0.83	1.7489	1.09764		0.83	17.489	3.47105		0.83	174.89	10.9764		0.83	1748.9	34.7105
	0.84	0.168718	0.345033		0.84	1.68718	1.09109		0.84	16.8718	3.45033		0.84	168.718	10.9109		0.84	1687.18	34.5033
	0.85	0.162833	0.342997		0.85	1.62833	1.08465		0.85	16.2833	3.42997		0.85	162.833	10.8465		0.85	1628.33	34.2997
	0.86	0.157219	0.340997		0.86	1.57219	1.07833		0.86	15.7219	3.40997		0.86	157.219	10.7833		0.86	1572.19	34.0997
	0.87	0.15186	0.339032		0.87	1.5186	1.07211		0.87	15.186	3.39032		0.87	151.86	10.7211		0.87	1518.6	33.9032
	0.88	0.146741	0.3371		0.88	1.46741	1.066		0.88	14.6741	3.371		0.88	146.741	10.66		0.88	1467.41	33.71
	0.89	0.14185	0.335201		0.89	1.4185	1.06		0.89	14.185	3.35201		0.89	141.85	10.6		0.89	1418.5	33.5201
	0.9	0.137174	0.333333		0.9	1.37174	1.05409		0.9	13.7174	3.33333		0.9	137.174	10.5409		0.9	1371.74	33.3333
	0.91	0.132701	0.331497		0.91	1.32701	1.04828		0.91	13.2701	3.31497		0.91	132.701	10.4828		0.91	1327.01	33.1497
	0.92	0.128421	0.32969		0.92	1.28421	1.04257		0.92	12.8421	3.2969		0.92	128.421	10.4257		0.92	1284.21	32.969
	0.93	0.124323	0.327913		0.93	1.24323	1.03695		0.93	12.4323	3.27913		0.93	124.323	10.3695		0.93	1243.23	32.7913
	0.94	0.120397	0.326164		0.94	1.20397	1.03142		0.94	12.0397	3.26164		0.94	120.397	10.3142		0.94	1203.97	32.6164
	0.95	0.116635	0.324443		0.95	1.16635	1.02598		0.95	11.6635	3.24443		0.95	116.635	10.2598		0.95	1166.35	32.4443
	0.96	0.113028	0.322749		0.96	1.13028	1.02062		0.96	11.3028	3.22749		0.96	113.028	10.2062		0.96	1130.28	32.2749
	0.97	0.109568	0.321081		0.97	1.09568	1.01535		0.97	10.9568	3.21081		0.97	109.568	10.1535		0.97	1095.68	32.1081
	0.98	0.106248	0.319438		0.98	1.06248	1.01015		0.98	10.6248	3.19438		0.98	106.248	10.1015		0.98	1062.48	31.9438
	0.99	0.103061	0.317821		0.99	1.03061	1.00504		0.99	10.3061	3.17821		0.99	103.061	10.0504		0.99	1030.61	31.7821

## Sheet: Figure 3
Materials	Diameter [μm]	Permeability k [mD]	Porosity φ [ ]	Remarks
Soils	0.0036	0.0909857	0.378882	Senzeni et al, 2013
	0.0029	0.116834	0.494949
	0.0023	0.0118902	0.393939
	0.0047	0.0509727	0.509804
	0.0081	0.0626561	0.418605
	0.021	0.0375316	0.346405
	0.006	0.325687	0.547511
	0.006	0.143716	0.494949
	0.015	0.310179	0.512195
	0.12	19.748	0.5
	0.1	54.9016	0.492386
	0.25	10.7529	0.447514
	0.018	0.0295704	0.346405
	0.023	0.0537643	0.328859
	0.0017	0.00574864	0.411765
	0.0032	0.00556254	0.408284
	0.0018	0.0132343	0.428571
	0.005	0.00147852	0.354839
	0.006	0.00536609	0.390244
	0.0058	0.00388757	0.411765
	0.015	0.00474573	0.324324
	0.0073	0.00257448	0.367089
	0.041	0.0495252	0.333333
	0.0094	0.00525236	0.350649
	0.01	0.00904687	0.24812
	0.009	0.0071858	0.382716
	0.0055	0.00563491	0.431818
	0.009	0.0223329	0.386503
	0.008	0.0459064	0.390244
	0.02	0.0512829	0.270073
	0.014	0.0424945	0.363057
	0.012	0.0229532	0.350649
	0.0086	0.13958	0.447514
	0.0042	0.0540745	0.447514
	0.0054	0.0740293	0.50495
	0.005	0.0840584	0.431818
	0.0065	0.0317416	0.50495
	0.0057	0.0232634	0.39759
	0.0063	0.0177836	0.428571
	0.008	0.0108562	0.473684
	0.006	0.0172666	0.401198
	0.0041	0.0127173	0.390244
	0.052	71.1343	0.411765
	0.054	56.1423	0.465241
	0.093	676.189	0.438202
	0.053	157.157	0.401198
	0.044	140.614	0.431818
	0.05	7.73379	0.393939
	0.1	94.6045	0.438202
	0.023	1.69564	0.39759
	0.023	4.37352	0.444444
	0.021	2.04718	0.363057
	0.03	2.40905	0.386503
	0.013	0.982232	0.456522
	0.017	0.895382	0.481865
	0.022	0.983266	0.465241
	0.024	0.854025	0.441341
	0.018	0.734089	0.431818
	0.018	0.943977	0.441341
	0.016	0.491116	0.450549
	0.019	0.965689	0.428571
	0.015	0.310179	0.363057
	0.017	0.473539	0.350649
	0.017	0.57383	0.363057
	0.017	4.85946	0.438202
	0.0091	0.002895	0.363057
	0.01	0.0568661	0.358974
	0.005	0.00124071	0.382716
	0.0051	0.00258482	0.393939
	0.007	0.00268821	0.333333
	0.0073	0.196446	0.502488
	0.007	0.299839	0.516908
	0.0098	0.310179	0.497487
	0.0081	0.0843686	0.354839
	0.0054	0.0358773	0.378882
	0.0071	0.0471471	0.324324
	0.01	0.0507659	0.328859
	0.013	0.0605882	0.310345
	0.0125	0.0597611	0.328859
	0.0096	0.0319484	0.350649
	0.012	0.0319484	0.310345
	0.011	0.0319484	0.346405
	0.0054	0.0319484	0.337748
	0.0053	0.0319484	0.346405
	0.007	0.0319484	0.346405
	0.0067	0.0319484	0.346405
	0.0069	0.0319484	0.346405
	0.005	0.0319484	0.354839
	0.0049	0.0319484	0.363057
	0.0064	0.0319484	0.514563
	0.0074	0.0319484	0.390244
	0.0077	0.0319484	0.428571
	0.01	0.0319484	0.390244
	0.0064	0.0319484	0.371069
	0.01	0.0319484	0.367089
	0.02	0.0319484	0.319728
	0.051	0.0319484	0.371069
	0.039	0.0319484	0.468085
	0.019	0.0319484	0.350649
	0.017	0.0319484	0.404762
	0.023	0.0319484	0.39759
	0.018	0.0319484	0.350649
	0.02	0.0319484	0.404762
	0.0161	0.0319484	0.337748
	0.016	0.0319484	0.447514
	0.015	0.0319484	0.411765
	0.021	0.0319484	0.411765
	0.016	0.0319484	0.456522
	0.02	0.0319484	0.435028
	0.016	0.0319484	0.29078
	0.0054	0.0319484	0.342105
	0.015	0.0319484	0.319728
	0.0043	0.0319484	0.378882
	0.012	0.0319484	0.300699
	0.007	0.0319484	0.354839
	0.0071	0.0319484	0.300699
	0.007	0.0319484	0.428571
	0.0037	0.0319484	0.295775
	0.0039	0.0319484	0.378882
	0.0037	0.0319484	0.29078
	0.0086	0.0319484	0.29078
	0.0046	0.0319484	0.441341
	0.0058	0.0319484	0.324324
	0.0086	0.0319484	0.363057
	0.0074	0.0319484	0.333333
	0.0098	0.0319484	0.354839
	0.01	0.0319484	0.342105
Sandstones	5.92	149	0.279	Elnaggar, 2020; apex diameter
	6.11	158	0.269
	7.64	257	0.288
	8.56	323	0.277
	8.72	337	0.28
	9.03	365	0.285
	9.24	382	0.285
	18.96	1746	0.293
	21.1	2147	0.268
	21.73	2277	0.264
	23.82	2846	0.305
	25.19	3206	0.306
	26.66	3578	0.293
	27.71	3932	0.311
Sandstones	4.21167	33.6478	0.175369	Permadi & Susilo, 2009; blocky types; mean diameter
	4.75178	47.1389	0.193326
	0.743326	2.16732	0.196037
	0.509828	1.16959	0.198787
	0.349678	0.64145	0.198787
	0.20317	0.27158	0.207268
	1.05156	4.29384	0.213122
	3.90574	40.0946	0.222215
	10.5686	208.679	0.228492
	0.918083	17.7362	0.234946
	2.41044	3.60255	0.241582
	0.679012	2.4715	0.24497
	4.34065	19.2749	0.255422
	1.3589	54.2584	0.259004
	3.67707	8.04883	0.262636
	2.16893	41.9853	0.262636
	1.86527	17.0527	0.262636
	2.56034	13.9818	0.273842
	2.13646	23.2944	0.273842
	2.56034	19.0983	0.285526
	13.4531	124.633	0.28953
	6.82435	23.8915	0.28953
	9.80091	237.434	0.29359
	8.55686	181.197	0.29359
	3.02238	32.7075	0.29359
	13.6575	425.956	0.297708
	11.9239	150.961	0.301883
	7.14022	339.635	0.301883
	1.06754	203.832	0.301883
	8.95293	79.0552	0.306117
	3.02238	451.259	0.306117
	14.5068	266.496	0.31041
	10.2546	6.05638	0.31041
	38.0878	34.0184	0.314763
	4.97172	2348.65	0.314763
	5.04727	81.2733	0.314763
	2.67885	27.9532	0.319177
	16.3672	642.535	0.332795
	10.2546	272.666	0.337463
	16.8684	504.046	0.342195
	9.94985	284.868	0.342195
	16.6159	184.094	0.346994
	14.2897	669.705	0.346994
	7.81651	669.664	0.346994
	12.2891	413.252	0.356795
	6.52245	144.433	0.356795
	10.8923	354.79	0.366873
Sandstones	3.56781	14.1824	0.0937075	Permadi & Susilo, 2009; funnel types; mean diameter
	4.54156	20.9068	0.0963543
	0.525441	0.659653	0.0990758
	7.58425	52.0765	0.100465
	0.349678	0.347818	0.110753
	1.86527	6.01843	0.113881
	0.639259	1.03494	0.11874
	3.56781	17.909	0.122094
	0.877468	1.86976	0.132735
	0.451879	0.67028	0.140339
	0.509828	0.836827	0.146326
	0.24718	0.258755	0.150459
	0.419055	0.662652	0.16131
	0.329206	0.480593	0.172943
Carbonates				Carbonates
Mount Gambier	37.7439	4636	0.53	Cardona & Santamarina, 2020; d85
Indiana 200 mD	31.3543	220	0.13
Indiana 70 mD	26.9527	73	0.16
Silurian Dolomite	21.9457	1.9	0.11
Winterset	14.8406	35	0.27
Indiana 60 mD	14.2322	21	0.17
Desert Pink	9.65138	9.6	0.3
Edward Yellow	8.4465	27	0.29
Indiana 2-4 mD	7.68515	0.9	0.15
Austin Chalk	5.1942	2.1	0.28
Edward White	1.95429	0.1	0.13
Mount Gambier	32.7202	4636	0.53	Cardona & Santamarina, 2020; d80
Indiana 200 mD	25.6944	220	0.13
Indiana 70 mD	20.9694	73	0.16
Silurian Dolomite	18.9974	1.9	0.11
Winterset	10.7623	35	0.27
Indiana 60 mD	10.762	21	0.17
Desert Pink	8.62532	9.6	0.3
Edward Yellow	6.16415	27	0.29
Indiana 2-4 mD	5.05127	0.9	0.15
Austin Chalk	4.3001	2.1	0.28
Edward White	1.59438	0.1	0.13
Mount Gambier	25.1828	4636	0.53	Cardona & Santamarina, 2020; d70
Indiana 200 mD	17.7557	220	0.13
Indiana 70 mD	15.5538	73	0.16
Silurian Dolomite	15.3986	1.9	0.11
Winterset	5.79005	35	0.27
Indiana 60 mD	5.31445	21	0.17
Desert Pink	7.44748	9.6	0.3
Edward Yellow	4.6142	27	0.29
Indiana 2-4 mD	1.92991	0.9	0.15
Austin Chalk	2.4323	2.1	0.28
Edward White	1.24295	0.1	0.13
Mount Gambier	18.2973	4636	0.53	Cardona & Santamarina, 2020; d60
Indiana 200 mD	10.8372	220	0.13
Indiana 70 mD	9.57758	73	0.16
Silurian Dolomite	12.9808	1.9	0.11
Winterset	4.08702	35	0.27
Indiana 60 mD	1.83623	21	0.17
Desert Pink	6.24976	9.6	0.3
Edward Yellow	3.8394	27	0.29
Indiana 2-4 mD	0.904599	0.9	0.15
Austin Chalk	1.65725	2.1	0.28
Edward White	0.997407	0.1	0.13

## Sheet: Figure 4a
Materials	Specific Surface [m^2/g]	Remarks	Specific surface is computed by following this equation (Ren and Santamarina, 2018):
Soil 1	2526.1	Refer to Figure 1
Soil 2	691.06	Refer to Figure 1
Soil 3	207.5	Refer to Figure 1
Soil 4	209.1	Refer to Figure 1
Soil 5	92.02	Refer to Figure 1
Soil 6	103.45	Refer to Figure 1
Soil 7	102.45	Refer to Figure 1
Soil 8	105.34	Refer to Figure 1
Soil 9	103.34	Refer to Figure 1
Soil 10	76.48	Refer to Figure 1
Soil 11	76.65	Refer to Figure 1
Soil 12	49.57	Refer to Figure 1
Soil 13	20.11	Refer to Figure 1
Soil 14	9.49	Refer to Figure 1
Soil 15	10.66	Refer to Figure 1
Soil 16	6.32	Refer to Figure 1
Soil 17	4.86	Refer to Figure 1
Soil 18	2.92	Refer to Figure 1
Soil 19	2.1	Refer to Figure 1
Soil 20	1.72	Refer to Figure 1
Soil 21	0.99	Refer to Figure 1
Soil 22	0.07	Refer to Figure 1
Soil 23	0.26	Refer to Figure 1
Soil 24	0.04	Refer to Figure 1
Soil 25	0.02	Refer to Figure 1
Soil 26	0.01	Refer to Figure 1
Soil 27	0.01	Refer to Figure 1
Soil 28	0.17	Refer to Figure 1

## Sheet: Figure 4b, 4c
Materials	Specific Surface [m^2/g]	Permeability k [mD]	Porosity φ [ ]	Remarks
Sandstones	0.06	278	0.158	Brooks and Purcell, 1952
	0.39	24.8	0.149
	0.56	252	0.249
	0.59	340	0.182
	0.72	242	0.234
	0.79	571	0.189
	0.84	438	0.231
	1.12	16.4	0.193
	1.14	357	0.256
	1.17	217	0.219
	1.21	13	0.188
	1.28	51.7	0.181
	1.32	755	0.213
	1.36	275	0.223
	1.38	45.5	0.161
	1.42	37.2	0.207
	1.43	0.18	0.074
	1.49	174	0.209
	1.59	94.8	0.193
	1.6	0.23	0.068
	1.6	23.6	0.205
	1.96	15	0.156
	2.65	9.58	0.197
	2.75	198	0.211
	2.93	17.2	0.221
	2.99	71.1	0.202
	3.08	66.7	0.223
	3.54	0.26	0.168
	3.56	1.33	0.207
	3.91	137	0.213
	4.01	4.93	0.193
	4.03	0.48	0.189
	5.1	0.34	0.183
	5.41	0.24	0.184
	5.48	0.13	0.158
	5.57	0.17	0.156
	6.12	0.37	0.19
Carbonates	0.38	0.38	0.34	Brooks and Purcell, 1952
	0.13	0.13	0.03
	0.26	0.26	0.03
	0.09	0.09	29.1
	0.16	0.16	0.51
	0.11	0.11	3.37
	0.12	0.12	0.79
	0.14	0.14	0.31
	O.16	0.16	0.03
	0.21	0.21	1.5
	0.17	0.17	0.04
	0.07	0.07	0.05
	0.36	0.36	0.05
	0.17	0.17	1.56
	0.23	0.23	3.87
	0.06	0.06	0.32
	0.14	0.14	2.08
	0.17	0.17	0.04
	0.12	0.12	0.14
	0.18	0.18	0.16
	0.13	0.13	0.07
	0.33	0.33	0.06
	0.25	0.25	0.06
	0.2	0.2	0.05
	0.67	0.67	0.06
	0.51	0.51	0.05
	0.01	0.01	0.07
	0.16	0.16	0.08
	0.11	0.11	0.6
	0.15	0.15	0.06
	0.14	0.14	0.09
	0.32	0.32	12
	0.2156	3.6	0.07	Chilingarian et al, 1990
	0.707	0.4	0.08
	0.3878	1.6	0.08
	0.2058	11.5	0.1
	0.3465	9.6	0.13	Chilingarian et al, 1990
	0.0658	302	0.14
	0.0231	2400	0.14
	0.2324	29	0.15
	0.175	55	0.15
	0.3311	18	0.16
	0.1169	151	0.16
	1.386	1.3	0.17
	0.1316	129	0.17
	1.288	2.1	0.19
	0.665	7.4	0.19
	0.8358	5.6	0.2
	0.63	14	0.22
	0.3542	44	0.22
	0.1848	150	0.22
	0.084	883	0.23
	0.7875	0.8	0.101	Chilingarian et al, 1990
	0.0427	577	0.13
	0.2016	39	0.148
	0.189	74	0.175
	0.133	151	0.176
	0.5285	10.4	0.181
	1.085	3	0.194
	0.1309	209	0.194
	0.1253	239	0.197
	0.07	860	0.205
	0.952	5	0.21
	0.0518	1671	0.21
	0.721	11.9	0.234
	0.5432	22	0.237
	0.231	123	0.237
	0.0749	1207	0.24
	1.0164	0.52	0.103	Chilingarian et al, 1990
	0.581	1.93	0.11
	0.2471	14	0.12
	0.7	1.89	0.124
	0.9296	1.24	0.13
	0.2212	22	0.13
	0.5551	3.65	0.132
	0.077	198	0.134
	0.2866	3.4	0.135
	0.1183	92	0.138
	0.2285	5.34	0.145
	0.3451	16	0.157
	0.2261	39	0.17
	0.0616	590	0.17
	0.1274	181	0.182
	0.105	258	0.2
	2.69	0.75	0.338	Mortensen et al, 1998
	2.42	0.58	0.324
	2.44	0.98	0.361
	3.19	0.3	0.287
	2.98	0.19	0.264
	2.93	0.15	0.256
	2.45	0.48	0.314
	3.24	0.1	0.24
	1.87	0.28	0.261
	1.53	0.98	0.302
	2.02	0.58	0.279
	0.97	4.21	0.359
	1.1	4.61	0.387
	1.37	4.61	0.412
	1.41	3.55	0.387
	1.2	3.29	0.362
	0.92	1.65	0.28
	0.95	1.65	0.301
	0.77	0.46	0.199
	1.04	1.34	0.275
	0.93	1.83	0.293
	1.01	1.04	0.253
	0.97	0.52	0.21
	0.85	0.69	0.226
	3.9	0.5	0.321	Alam et al, 2011
	3.9	0.5	0.319
	3.6	0.5	0.3
	3.6	0.5	0.307
	3.6	0.5	0.299
	3.7	0.5	0.311
	3.8	1.1	0.329
	3.5	0.6	0.32
	3.6	0.9	0.359
	2.9	0.5	0.309
	2.9	0.5	0.295
	2.9	0.8	0.289
	3.2	0.4	0.28
	3.2	0.6	0.291
	3.6	0.1	0.183
	3.6	0.1	0.177
	2.1	4.4	0.389
	2.1	2.3	0.35
	1.9	4.8	0.423
	2	5.6	0.425
	6.4	0.02	0.163
	6.4	0.04	0.176
	5.2	0.1	0.262
	5.2	0.1	0.261
	1.7	1.7	0.292
	1.6	1.3	0.278
	1.6	2.7	0.313
	1.7	3.2	0.323
	1.6	2.6	0.31
	1.9	2.2	0.308
	1.8	1.2	0.285
	1.7	0.8	0.262
	1.7	0.8	0.263
	1.7	0.8	0.248
	1.6	1.1	0.282
	2.1	0.6	0.284
	1.8	1.1	0.276
	2.3	0.8	0.291
	1.7	2	0.312
	1.8	1.6	0.299
	1.6	1.9	0.296
	1.4	3.7	0.261
	1.4	3.6	0.327
	0.52	175	0.319	Vincent et al, 2011
	1.83	600	0.2859
	0.1	3	0.1308
	0.13	300	0.1538
	1.19	2150	0.426
	0.73	19	0.2436
	0.69	6	0.2633
	1.05	0.2	0.1745
	0.34	0.8	0.1668
	0.71	0.7	0.1475
	0.88	1	0.251
	0.72	0.45	0.2268
	1.14	0.75	0.2734

## Sheet: Figure 5
	Depth [ft]	Rock Type	k [mD]	Porosity [ ]
	8596.2	4	179	0.315
	8597	4	141	0.321
	8598.2	4	123	0.292
	8599.2	4	149	0.314
	8606.7	4	233	0.293
	8608.4	4	189	0.294
	8610.2	4	186	0.3
	8653	4	145	0.314
	8654	4	132	0.306
	8681.1	4	189	0.275
	8688.2	4	97.9	0.304
	8595.7	5	73.8	0.251
	8601.1	5	31.7	0.247
	8602.1	5	73.2	0.282
	8603.2	5	84.7	0.287
	8604.1	5	85.5	0.284
	8605.2	5	42.9	0.265
	8607.2	5	29.5	0.234
	8612.1	5	80.8	0.281
	8615.1	5	413	0.245
	8621.1	5	138	0.226
	8647	5	149	0.202
	8648.1	5	53.5	0.277
	8649.1	5	101	0.27
	8650	5	146	0.241
	8651.1	5	118	0.23
	8652.1	5	59.5	0.261
	8655	5	37.9	0.256
	8672	5	40	0.237
	8684.1	5	53.6	0.257
	8685	5	68.9	0.254
	8686	5	46.1	0.254
	8687.1	5	83.7	0.296
	8689.1	5	45.1	0.249
	8719	5	86.5	0.242
	8729.1	5	42.8	0.234
	8730.2	5	120	0.236
	8731.1	5	70.6	0.243
	8770.1	5	95	0.256
	8771	5	218	0.192
	8772.1	5	172	0.25
	9119.2	5	860	0.187
	8600.8	6	30.2	0.222
	8613.2	6	163	0.162
	8614.1	6	141	0.142
	8617.1	6	190	0.167
	8619.3	6	80.9	0.132
	8620.2	6	157	0.122
	8622.7	6	165	0.178
	8624.1	6	115	0.115
	8627.3	6	157	0.18
	8657	6	16.9	0.195
	8659	6	11.5	0.192
	8662.3	6	12.3	0.209
	8663.1	6	39.8	0.192
	8664.1	6	13.9	0.196
	8665.1	6	41.5	0.143
	8667.3	6	15.5	0.173
	8673.1	6	141	0.166
	8674	6	55.2	0.207
	8682	6	40.6	0.168
	8683.2	6	15.8	0.195
	8690.1	6	17.2	0.186
	8691.8	6	34.1	0.21
	8700.1	6	31.1	0.189
	8701	6	102	0.186
	8718.3	6	32.2	0.205
	8723.1	6	41.3	0.167
	8732.1	6	35.3	0.211
	8733.1	6	20.1	0.214
	8734.1	6	17.1	0.195
	8735.1	6	35.1	0.219
	8736.1	6	16.6	0.207
	8737.1	6	31.5	0.206
	8745	6	70.1	0.151
	8916.1	6	28.1	0.157
	8951.2	6	24.3	0.183
	8956.5	6	25.1	0.161
	8974.1	6	38.9	0.161
	9103.1	6	113	0.127
	8611.2	7	12.9	0.146
	8618.1	7	32.2	0.112
	8638.7	7	157	0.066
	8658.2	7	3.62	0.184
	8660.1	7	3.46	0.161
	8661.1	7	7.59	0.187
	8666.1	7	16.2	0.117
	8693.1	7	29.2	0.125
	8698.5	7	52	0.111
	8699.3	7	25.4	0.115
	8724	7	7.28	0.166
	8725.1	7	8.08	0.164
	8738.1	7	7.9	0.175
	8741.5	7	11.5	0.162
	8742	7	7.1	0.133
	8743.1	7	15	0.141
	8746	7	28.2	0.102
	8762.1	7	31	0.099
	8763	7	13.8	0.106
	8768	7	25.5	0.098
	8769.1	7	31.3	0.092
	8774.1	7	13.4	0.162
	8775.1	7	18	0.114
	8800.1	7	12.6	0.138
	8844.4	7	11.9	0.112
	8845.1	7	19.5	0.112
	8945	7	60.1	0.077
	8946	7	34.3	0.112
	8947.1	7	43.8	0.105
	8948.2	7	5.14	0.167
	8952.2	7	8.5	0.153
	8959.3	7	65.4	0.127
	8962.3	7	24.5	0.113
	8963.2	7	46.3	0.132
	8966.1	7	17.6	0.141
	8967.1	7	8.68	0.135
	8968.4	7	50.8	0.102
	8973.7	7	31.2	0.104
	8975.2	7	47.2	0.117
	8982.2	7	10.5	0.126
	8983.1	7	30.1	0.092
	9002	7	20.1	0.139
	9011.2	7	50.6	0.117
	9012	7	20.3	0.111
	9023	7	13.4	0.131
	9025.5	7	17.1	0.107
	9026.3	7	13.9	0.109
	9027.3	7	23.1	0.111
	9034.1	7	11.8	0.112
	9035	7	7.72	0.143
	9036	7	2.66	0.159
	9037.2	7	7.88	0.156
	9038	7	10.3	0.124
	9079.1	7	37.5	0.091
	9102	7	36.5	0.085
	9104.1	7	39.9	0.113
	9120.6	7	49.7	0.122
	9121.2	7	20.5	0.11
	9212	7	39.1	0.11
	9213	7	11.6	0.136
	9274.1	7	161	0.091
	8623.1	8	17.5	0.074
	8625.3	8	4.85	0.093
	8635.1	8	82.1	0.062
	8636.1	8	6.78	0.08
	8637.3	8	208	0.053
	8641	8	36.2	0.082
	8642.6	8	19.2	0.088
	8671.6	8	4.67	0.131
	8692.1	8	9.94	0.11
	8694.2	8	30.7	0.062
	8697	8	8.52	0.106
	8727	8	3.05	0.153
	8728.1	8	3.27	0.149
	8739.1	8	5.63	0.087
	8740.1	8	12.2	0.092
	8744.3	8	3.93	0.128
	8758.1	8	5.54	0.093
	8759	8	12.5	0.067
	8761.2	8	16.7	0.061
	8765.1	8	17.4	0.091
	8766	8	23.8	0.083
	8773.1	8	3.56	0.126
	8781.1	8	9.1	0.088
	8820	8	3.2	0.106
	8821.1	8	35.4	0.065
	8834.5	8	47.3	0.045
	8835.3	8	49.5	0.046
	8849.7	8	27.1	0.056
	8894	8	16.2	0.061
	8899.1	8	67.1	0.036
	8919.1	8	11.8	0.08
	8932.2	8	26.9	0.071
	8940	8	20.8	0.079
	8942.1	8	80.1	0.065
	8943.1	8	45.3	0.075
	8949.2	8	3.89	0.144
	8950.1	8	2.15	0.119
	8954	8	9.04	0.104
	8955	8	3.05	0.148
	8957.2	8	4.88	0.122
	8958	8	5.37	0.109
	8960.1	8	11.8	0.095
	8961.1	8	20.2	0.066
	8965.3	8	2.04	0.137
	8977.3	8	11.6	0.108
	8978	8	11.7	0.087
	8988	8	14.8	0.067
	9003.1	8	5.83	0.079
	9017	8	11.7	0.061
	9028.1	8	6.74	0.095
	9029	8	13.7	0.099
	9030	8	3.01	0.095
	9032.1	8	11.3	0.092
	9033	8	5.72	0.119
	9067.1	8	9.26	0.093
	9070.1	8	2.48	0.112
	9071	8	1.24	0.123
	9076.1	8	11.8	0.088
	9078.1	8	2.09	0.108
	9105	8	20.3	0.061
	9108	8	10.4	0.092
	9112.1	8	16.3	0.061
	9118.2	8	57.7	0.055
	9122	8	68.3	0.055
	9123.3	8	34.3	0.055
	9124.1	8	31.5	0.063
	9147	8	190	0.054
	9151.1	8	8.58	0.091
	9152	8	3.01	0.095
	9159	8	15.8	0.094
	9160.1	8	12.9	0.097
	9169.1	8	24.5	0.06
	9178.1	8	60.5	0.036
	9218.3	8	63.9	0.043
	9249	8	16.7	0.082
	9273	8	4.24	0.116
	9275	8	31.3	0.052
	8626.1	9	5.41	0.074
	8644.8	9	3.68	0.062
	8646.1	9	1.71	0.064
	8668	9	0.8	0.11
	8669	9	0.96	0.079
	8670.1	9	1.37	0.103
	8764.1	9	4.64	0.079
	8767.1	9	7.18	0.069
	8777	9	1.36	0.094
	8789.2	9	24.2	0.047
	8794.1	9	8.91	0.047
	8818.2	9	12.8	0.05
	8819.3	9	17.6	0.047
	8838.2	9	1.79	0.106
	8841.1	9	22.3	0.039
	8850	9	12.9	0.036
	8878.5	9	29.4	0.024
	8883.3	9	35.2	0.036
	8890.1	9	18.4	0.036
	8893.1	9	11.4	0.033
	8895.2	9	19.8	0.029
	8896.4	9	3.69	0.046
	8898	9	9.12	0.054
	8901	9	98.3	0.023
	8902.1	9	30.1	0.025
	8906.3	9	17.4	0.04
	8911.6	9	94.8	0.022
	8915.1	9	1.41	0.067
	8918.2	9	1.68	0.09
	8923.1	9	8.38	0.034
	8925	9	11.1	0.035
	8928.5	9	17.2	0.052
	8929.1	9	18.1	0.041
	8930.4	9	1.25	0.094
	8933.2	9	7.12	0.07
	8938.2	9	4.79	0.048
	8944.1	9	14.5	0.052
	8953.1	9	1.36	0.112
	8970.1	9	8.44	0.061
	8972.1	9	1.64	0.091
	8976	9	1.18	0.088
	8981.3	9	2.26	0.095
	8984	9	3.08	0.061
	8987.1	9	4.76	0.054
	8993	9	7.13	0.065
	8996	9	6.75	0.063
	9000	9	4.04	0.079
	9008.3	9	4.95	0.051
	9009	9	5.62	0.061
	9016.1	9	3.23	0.048
	9018	9	2.74	0.056
	9021.1	9	4.64	0.053
	9022.2	9	1.17	0.074
	9039.1	9	1.16	0.104
	9040.2	9	2.09	0.098
	9041	9	1.71	0.099
	9042	9	1.65	0.084
	9045	9	2.34	0.091
	9068.2	9	1.03	0.113
	9069.1	9	1.11	0.125
	9072	9	1.34	0.116
	9075.1	9	1.01	0.084
	9077	9	4.11	0.083
	9107.2	9	6.12	0.045
	9113	9	7.03	0.068
	9115.7	9	3.33	0.052
	9126.7	9	39.8	0.021
	9129.3	9	30.5	0.021
	9143.1	9	33.9	0.022
	9161.3	9	34.5	0.031
	9162.3	9	1.66	0.072
	9179	9	23.5	0.031
	9180.2	9	68.4	0.034
	9181.1	9	59.6	0.021
	9196.2	9	12.8	0.036
	9204	9	5.87	0.071
	9211.1	9	34.3	0.027
	9216	9	50.8	0.019
	9219.2	9	15.3	0.027
	9220.1	9	16.9	0.033
	9223.1	9	10.6	0.038
	9235.1	9	0.52	0.123
	9237.1	9	0.51	0.131
	9238.1	9	0.35	0.12
	9239.1	9	10.7	0.06
	9240.1	9	0.5	0.131
	9248	9	5.87	0.061
	9253.2	9	7.86	0.049
	9258	9	20.1	0.033
	9259.2	9	1.14	0.106
	9260.3	9	2.19	0.08
	9261	9	3.21	0.075
	9263	9	1.15	0.087
	9266	9	5.41	0.056
	9267	9	4.51	0.072
	9268.1	9	2.41	0.075
	9270	9	10.8	0.051
	9271.1	9	0.86	0.086
	9276	9	27.6	0.035
	9277.1	9	43.2	0.022
	9295.1	9	7.91	0.042
	8632.2	10	0.64	0.062
	8645.7	10	2.41	0.039
	8696.2	10	1.24	0.044
	8760.6	10	2.88	0.048
	8776.1	10	0.4	0.078
	8778	10	0.21	0.097
	8779.4	10	0.28	0.107
	8782.1	10	3.86	0.029
	8793.3	10	2.53	0.033
	8796	10	5.51	0.024
	8799.1	10	3.91	0.032
	8837.2	10	1.94	0.038
	8839.1	10	0.25	0.085
	8842.1	10	0.55	0.068
	8855	10	1.31	0.036
	8871.3	10	1.68	0.034
	8876.3	10	3.94	0.029
	8884.1	10	1.31	0.034
	8887.3	10	9.67	0.03
	8897	10	3.03	0.037
	8903	10	6.34	0.028
	8904.3	10	3.84	0.024
	8907.3	10	2.85	0.022
	8908.2	10	2.61	0.038
	8909.2	10	5.11	0.029
	8912.2	10	3.49	0.023
	8913.1	10	8.23	0.026
	8922.7	10	4.98	0.023
	8924.1	10	2.71	0.047
	8934.1	10	1.28	0.043
	8936.7	10	3.11	0.032
	8939.2	10	4.05	0.029
	8941.1	10	0.56	0.089
	8969	10	3.18	0.043
	8971.1	10	0.73	0.063
	8985.1	10	1.64	0.054
	8991	10	1.32	0.049
	9004.6	10	1.24	0.039
	9006.2	10	4.01	0.031
	9013.1	10	2.56	0.049
	9019.1	10	1.55	0.049
	9043.1	10	0.71	0.068
	9044	10	1.38	0.065
	9053.3	10	5.94	0.023
	9054.3	10	5.35	0.021
	9058.1	10	0.89	0.054
	9059	10	0.63	0.054
	9060	10	1.84	0.058
	9065	10	0.71	0.083
	9073.1	10	0.58	0.089
	9101	10	3.71	0.029
	9110	10	0.61	0.064
	9111	10	10.2	0.023
	9116	10	4.81	0.032
	9130.1	10	15.4	0.013
	9131.8	10	16.1	0.017
	9131.8	10	16.1	0.017
	9132.7	10	18.9	0.011
	9133.2	10	26.9	0.012
	9134	10	20.2	0.012
	9134	10	20.2	0.012
	9145.1	10	1.19	0.048
	9149	10	0.47	0.068
	9150.1	10	0.85	0.067
	9171.2	10	14.4	0.017
	9171.2	10	14.4	0.017
	9173.1	10	0.95	0.046
	9195.2	10	1.58	0.036
	9198.5	10	1.55	0.045
	9199.1	10	1.73	0.052
	9201	10	1.59	0.059
	9206.6	10	6.81	0.015
	9208.2	10	12.2	0.015
	9209.3	10	13.3	0.017
	9209.3	10	13.3	0.017
	9214.1	10	8.14	0.031
	9222.2	10	6.21	0.033
	9225.2	10	3.58	0.038
	9226.2	10	4.76	0.018
	9233	10	1.74	0.033
	9234	10	0.18	0.095
	9241.1	10	0.31	0.104
	9242.1	10	0.27	0.097
	9243	10	0.34	0.113
	9244.2	10	0.25	0.097
	9246	10	0.3	0.086
	9254.1	10	0.89	0.056
	9255	10	1.21	0.044
	9256.1	10	1.19	0.056
	9262.2	10	0.94	0.075
	9264	10	1.31	0.066
	9269	10	0.92	0.047
	9272	10	0.45	0.099
	8630.2	11	0.18	0.05
	8695	11	0.44	0.039
	8814	11	0.13	0.078
	8824.1	11	0.12	0.071
	8825.1	11	0.54	0.049
	8840.1	11	0.17	0.063
	8846.2	11	0.16	0.096
	8847	11	0.17	0.073
	8857.6	11	2.03	0.025
	8859.7	11	1.61	0.023
	8870.7	11	2.33	0.024
	8879.8	11	1.41	0.022
	8885.4	11	0.41	0.029
	8886.1	11	0.5	0.027
	8888.1	11	7.83	0.01
	8914.1	11	3.09	0.016
	8920.1	11	0.76	0.033
	8926.1	11	1.59	0.02
	8927.2	11	3.74	0.017
	8931	11	0.18	0.063
	8980.3	11	0.32	0.047
	8986.1	11	1.85	0.022
	8989.3	11	1.02	0.028
	9005	11	2.83	0.021
	9007.8	11	1.11	0.023
	9010.1	11	1.06	0.034
	9014	11	0.87	0.018
	9020	11	1.78	0.025
	9046.3	11	0.22	0.059
	9051	11	0.26	0.039
	9057.1	11	0.28	0.051
	9061.1	11	0.28	0.055
	9062	11	0.19	0.057
	9063.1	11	0.15	0.057
	9064.1	11	0.17	0.055
	9081.1	11	0.27	0.059
	9082.1	11	0.32	0.053
	9084.2	11	0.28	0.065
	9085.1	11	0.36	0.062
	9086.2	11	0.48	0.037
	9099	11	0.81	0.021
	9109.1	11	0.48	0.053
	9117	11	0.31	0.034
	9154.1	11	0.54	0.023
	9156.1	11	2.17	0.023
	9164	11	0.89	0.031
	9170	11	0.73	0.022
	9174.1	11	0.21	0.046
	9177	11	1.62	0.022
	9182	11	1.14	0.028
	9197	11	1.77	0.021
	9202.1	11	0.29	0.047
	9207	11	4.59	0.016
	9210	11	1.12	0.018
	9215.2	11	1.71	0.018
	9221	11	1.03	0.032
	9224	11	1.21	0.028
	9227	11	1.19	0.017
	9232.1	11	0.25	0.042
	9250.1	11	0.32	0.046
	9278.4	11	7.7	0.012
	9279.1	11	6.3	0.012
	9291.6	11	4.14	0.016
	9292.2	11	3.68	0.014
	9297.7	11	0.16	0.059
	8629.3	12	0.12	0.048
	8633.3	12	0.18	0.038
	8634.1	12	0.05	0.055
	8785.2	12	0.35	0.02
	8801.1	12	0.08	0.041
	8802.1	12	0.09	0.045
	8813.2	12	0.08	0.056
	8815.1	12	0.07	0.05
	8816	12	0.06	0.058
	8822.3	12	0.15	0.041
	8823.2	12	0.07	0.039
	8864.3	12	0.06	0.044
	8891	12	0.38	0.024
	8979	12	0.16	0.039
	8992.1	12	0.33	0.018
	8994.1	12	0.17	0.023
	8995.1	12	0.21	0.021
	9031.1	12	0.12	0.058
	9047	12	0.16	0.043
	9048	12	0.18	0.035
	9049.1	12	0.11	0.032
	9066	12	0.11	0.042
	9074.1	12	0.15	0.046
	9080	12	0.13	0.042
	9114.1	12	0.18	0.027
	9153.2	12	0.16	0.041
	9157.5	12	0.18	0.036
	9158	12	0.08	0.046
	9165.2	12	0.33	0.025
	9166.1	12	0.34	0.019
	9168	12	0.44	0.019
	9183.2	12	0.22	0.017
	9191.1	12	0.25	0.02
	9194.1	12	0.21	0.017
	9200	12	0.09	0.034
	9205.1	12	0.13	0.044
	9231.5	12	0.14	0.024
	9283.1	12	0.37	0.022
	8628.1	13	0.06	0.04
	8656	13	0.04	0.055
	8783.6	13	0.05	0.022
	8791.1	13	0.06	0.021
	8795.1	13	0.04	0.029
	8798	13	0.06	0.031
	8803.1	13	0.05	0.039
	8807.1	13	0.05	0.034
	8809.1	13	0.05	0.029
	8810.1	13	0.05	0.022
	8812.1	13	0.06	0.021
	8826.1	13	0.09	0.027
	8827.1	13	0.06	0.021
	8828.1	13	0.06	0.024
	8848.1	13	0.08	0.029
	8851.5	13	0.03	0.031
	8863.5	13	0.05	0.045
	8866.7	13	0.05	0.037
	8935.1	13	0.12	0.019
	8990.1	13	0.08	0.012
	9087	13	0.05	0.017
	9090	13	0.13	0.013
	9093	13	0.13	0.012
	9094.1	13	0.08	0.011
	9095	13	0.07	0.013
	9097.1	13	0.11	0.011
	9144	13	0.13	0.016
	9146	13	0.08	0.031
	9148.1	13	0.04	0.038
	9167.1	13	0.08	0.011
	9172.1	13	0.06	0.02
	9176	13	0.08	0.022
	9184.1	13	0.07	0.021
	9188	13	0.07	0.028
	9189	13	0.06	0.018
	9190.1	13	0.15	0.012
	9192.1	13	0.18	0.013
	9193.1	13	0.07	0.011
	9245	13	0.08	0.029
	9251.1	13	0.07	0.03
	9252	13	0.05	0.032
	9280.1	13	0.07	0.011
	8784	14	0.02	0.02
	8790.1	14	0.04	0.02
	8792	14	0.02	0.022
	8804	14	0.03	0.019
	8805.1	14	0.03	0.019
	8808.1	14	0.03	0.026
	8811	14	0.04	0.021
	8829.1	14	0.03	0.019
	8830.1	14	0.02	0.02
	8852.1	14	0.03	0.029
	8853.1	14	0.02	0.026
	8867.5	14	0.03	0.02
	9088.1	14	0.04	0.011
	9096.1	14	0.05	0.012
	9138	14	0.05	0.011
	9186.5	14	0.04	0.015
	9247.1	14	0.05	0.012
	9282	14	0.02	0.018
	8854.2	15	0.01	0.018	Not plotted in Figure 5
	9092	15	0.01	0.011	Not plotted in Figure 5
	9139.1	15	0.01	0.011	Not plotted in Figure 5
	9290.4	15	0.01	0.011	Not plotted in Figure 5

## Sheet: Figure 6a, 6b
Data from Prakoso et al. 2016 - Effects of Pore Geometry and Pore Structure on Dry P-Wave Velocity
Permeability [mD]	Porosity [ ]	Group PGS	Group HFU	Capillary Pressure [psi] --->	0	1	5	25	75	100	150					1 mD =	9.86923e-16	m^2
					0	1	2	4	8	15	35	150	*	only for red fonts
				Inlet-Face Water Saturation, fraction pore volume													RQI [µm]	ɸz [ ]	FZI [µm]	Swc [ ]
1208	0.297	1	4		1	0.592288	0.381162	0.233196	0.120029	0.091281	0.072116						2.00354	0.422475	4.74237	0.072116
958	0.281	1	4		1	0.609893	0.429969	0.294223	0.182433	0.146192	0.110084						1.8343	0.390821	4.69347	0.110084
175	0.202	2	3		1	0.822219	0.519172	0.287982	0.218868	0.192343	0.168854						0.924666	0.253133	3.65289	0.168854
39	0.238	2	2		1	0.890583	0.733386	0.516565	0.378635	0.337991	0.28053						0.402148	0.312336	1.28755	0.28053
61	0.214	2	2		1	0.7568	0.6435	0.3472	0.2398	0.2296	0.2203						0.530395	0.272265	1.94809	0.2203
34	0.2098	2	2		1	0.72	0.5948	0.388	0.27	0.25	0.24						0.399925	0.265502	1.50629	0.24
69	0.1873	2	3		1	0.7421	0.6154	0.37	0.2415	0.216	0.13						0.602972	0.230466	2.61631	0.13
37	0.172	2	3		1	0.7618	0.68	0.4489	0.262	0.229	0.212						0.460764	0.207729	2.2181	0.212
22	0.2125	2	2		1	0.7475	0.666	0.457	0.302	0.282	0.278						0.319649	0.269841	1.18458	0.278
21	0.161	2	3		1	0.7918	0.6587	0.4137	0.2963	0.2884	0.2749						0.358788	0.191895	1.86971	0.2749
17	0.1936	2	2		1	0.778	0.68	0.476	0.3675	0.3532	0.345						0.294384	0.240079	1.22619	0.345
13	0.151	2	2		1	0.776	0.7	0.515	0.33	0.2942	0.233						0.291491	0.177856	1.63891	0.233
12	0.1619	2	2		1	0.791	0.93	0.524	0.335	0.3	0.258						0.270464	0.193175	1.4001	0.258
12	0.151	2	2		1	0.795	0.734	0.524	0.34	0.302	0.17						0.280055	0.177856	1.57462	0.17
1.9	0.1235	3	1		1	0.8749	0.828	0.694	0.515	0.468	0.425						0.123221	0.140901	0.87452	0.425
3.3	0.116	3	2		1	0.8501	0.7615	0.57	0.41	0.392	0.388						0.16756	0.131222	1.27692	0.388
1.5	0.1382	3	1		1	0.955	0.865	0.801	0.733	0.68	0.6135	0.4975	*	only for red fonts			0.103498	0.160362	0.645404	0.4975
0.63	0.1296	4	1		1	0.92	0.83	0.695	0.573	0.55	0.519						0.0692643	0.148897	0.465182	0.519
0.41	0.1039	4	1		1	0.97	0.876	0.812	0.7485	0.699	0.64	0.543	*	only for red fonts			0.0624059	0.115947	0.538229	0.543
0.55	0.0958	4	1		1	0.938	0.895	0.748	0.602	0.568	0.531						0.0752732	0.10595	0.710459	0.531

## Sheet: Figure 7a, 7b
																1 mD =	9.86923e-16	m^2
Permeability [mD]	Porosity [ ]	Group PGS	Group HFU	Capillary Pressure [psi] --->	0	2	5	10	25	50	100	200	400	600
				Inlet-Face Water Saturation, fraction pore volume													RQI [µm]	ɸz [ ]	FZI [µm]	Swc [ ]
0.005	0.048	4	1		1	0.913646	0.899203	0.882925	0.87	0.85	0.825	0.785	0.7	0.625			0.0101393	0.0504202	0.201095	0.625
0.013	0.113	4	1		1	0.976	0.958724	0.946536	0.922354	0.895102	0.853	0.808703	0.755	0.719			0.0106555	0.127396	0.083641	0.719
0.143	0.072	3	2		1	0.98271	0.970012	0.946669	0.886617	0.808588	0.73	0.61	0.48	0.375			0.0442735	0.0775862	0.570636	0.375
0.286	0.088	3	2		1	0.951002	0.90248	0.843022	0.783116	0.708164	0.61408	0.501185	0.372745	0.29228			0.0566348	0.0964912	0.586942	0.29228
0.361	0.1	3	2		1	0.970144	0.943466	0.9134	0.882715	0.833564	0.78	0.685	0.56	0.458			0.0596891	0.111111	0.537202	0.458
0.611	0.128	3	2		1	0.876722	0.829974	0.775722	0.688905	0.60919	0.55	0.485	0.392	0.325			0.0686368	0.146789	0.467589	0.325
0.707	0.089	3	3		1	0.954359	0.920439	0.885479	0.825	0.775	0.695	0.595	0.455	0.345			0.0885434	0.0976948	0.906327	0.345
4.93	0.244	2	2		1	0.999962	0.972793	0.896462	0.733348	0.520397	0.425	0.35	0.275	0.21			0.141212	0.322751	0.437524	0.21
10.5	0.195	2	3		1	0.915367	0.825659	0.732956	0.648	0.568	0.487	0.395	0.305	0.228			0.230526	0.242236	0.951657	0.228
38.1	0.271	2	3		1	0.967319	0.91528	0.825139	0.642294	0.484808	0.355997	0.275	0.215	0.2			0.372494	0.371742	1.00202	0.2
396	0.244	1	4		1	0.761396	0.658497	0.545486	0.413255	0.323697	0.264182	0.215	0.175	0.16			1.26559	0.322751	3.92127	0.16
907	0.279	1	4		1	0.6995	0.565488	0.451203	0.314575	0.235919	0.183028	0.152	0.137	0.133			1.7912	0.386963	4.62886	0.133
987	0.321	1	4		1	0.749472	0.592655	0.466437	0.335484	0.279004	0.23595	0.196511	0.167	0.15			1.742	0.472754	3.68479	0.15

[truncated: 5 more sheets: Figure 8a, 8b, Figure 8c, Figure 8d, Figure 8e, Figure 9]
