# Supplementary material for: On the Pore Geometry and Structure Rock Typing
Source: ACS Omega. 2024 Jul 25;9(32):34636–49. doi: 10.1021/acsomega.4c02879 (PMC11325524; doi:10.1021/acsomega.4c02879)
Supplement: Supplementary file 3 — ao4c02879_si_003.zip [file ao4c02879_si_003.zip]

Archive with 21 entries (20 files):
- Code/
- Code/ki.xlsx
- __MACOSX/Code/._ki.xlsx
- Code/kRT.xlsx
- __MACOSX/Code/._kRT.xlsx
- Code/Tortuosity.xlsx
- __MACOSX/Code/._Tortuosity.xlsx
- Code/PGS_Code.pptx
- __MACOSX/Code/._PGS_Code.pptx
- Code/RT.xlsx
- __MACOSX/Code/._RT.xlsx
- Code/Ss.xlsx
- __MACOSX/Code/._Ss.xlsx
- Code/k.xlsx
- __MACOSX/Code/._k.xlsx
- Code/Por.xlsx
- __MACOSX/Code/._Por.xlsx
- Code/Pori.xlsx
- __MACOSX/Code/._Pori.xlsx
- Code/PGS.m
- __MACOSX/Code/._PGS.m
