# Supplementary material for: On the Pore Geometry and Structure Rock Typing
Source: ACS Omega. 2024 Jul 25;9(32):34636–49. doi: 10.1021/acsomega.4c02879 (PMC11325524; doi:10.1021/acsomega.4c02879)
Supplement: Supplementary file 3 — ao4c02879_si_003.zip [file ao4c02879_si_003.zip › Code/ki.xlsx]

## Sheet: Sheet1
1.32363e+08	9.62973e+06	1.44776e+06	278690	59290.8	13699.1	3044.24	861.934	249.695	42.9974	11.3542	4.16327	1.00748	0.160062	0.0368688	0.00929796	0.00174546	0.000371803	9.29491e-05
37848.2	4278.06	995.205	299.68	101.986	37.2585	14.2963	5.5763	2.26923	0.924847	0.378013	0.155477	0.0661565	0.0278556	0.011434	0.00447628	0.00185421	0.000763343	0.000267159
737.387	104.232	30.1214	11.2962	4.81396	2.21391	1.0696	0.536649	0.275655	0.144094	0.0759371	0.0405918	0.0219302	0.0118205	0.00640529	0.00349046	0.00190086	0.00103241	0.000559413
16.7902	3.03514	1.10159	0.514505	0.272298	0.15646	0.0946536	0.0595037	0.0384683	0.0254147	0.01708	0.011637	0.00801223	0.00556594	0.00389729	0.00274573	0.00194356	0.00138151	0.000986087
0.507312	0.12373	0.0578722	0.0339459	0.0224642	0.0159569	0.0119074	0.0092119	0.00732009	0.00594674	0.00491401	0.00412011	0.00349532	0.00299494	0.00258965	0.00225601	0.00197873	0.00174589	0.00154867
6.11551e+07	4.61077e+06	728353	145695	32002.5	7497.8	1966.34	492.196	138.87	33.2264	9.13169	2.21156	0.846277	0.15614	0.0294847	0.00849325	0.00174875	0.000374049	9.32576e-05
18000.4	2108.62	511.301	160.726	57.1053	21.8349	8.67965	3.60472	1.51456	0.648163	0.275466	0.120174	0.0518115	0.0230415	0.0102962	0.00437754	0.00186663	0.000792101	0.000347904
358.907	52.8065	15.974	6.21286	2.7628	1.32366	0.669903	0.350773	0.188103	0.102859	0.0569493	0.0318322	0.0180092	0.0102289	0.00583507	0.00333497	0.00190917	0.0010939	0.000628924
8.51152	1.61264	0.614516	0.298309	0.164664	0.0983761	0.0619226	0.040542	0.0273067	0.0187993	0.0131728	0.0093658	0.00673328	0.0048882	0.00357632	0.00263397	0.001951	0.00145196	0.00108554
0.277926	0.072134	0.0356816	0.0219393	0.0151204	0.0111629	0.00865779	0.00694345	0.00571318	0.00480079	0.00409925	0.00354812	0.00310531	0.00274485	0.00244625	0.00219583	0.00198357	0.00180193	0.00164516
1.75955e+07	1.42348e+06	240135	51230.5	12359.6	3134.15	846.18	237.824	66.2065	22.0511	4.52768	1.37829	0.462144	0.138512	0.0289776	0.00667544	0.00176602	0.000386172	9.48936e-05
5470.4	685.077	177.592	59.312	22.5379	9.25912	3.97085	1.75602	0.794761	0.368655	0.171068	0.0804357	0.0376918	0.0178989	0.00853755	0.00395822	0.00187507	0.00087414	0.000418215
113.642	17.9695	5.81534	2.42301	1.14666	0.589109	0.318811	0.17869	0.102968	0.0604226	0.036062	0.0217143	0.0132274	0.00810774	0.00500407	0.00309566	0.00192243	0.00119736	0.000745837
2.90355	0.600207	0.245944	0.127857	0.0754389	0.0480603	0.0322728	0.0225189	0.0161645	0.0118677	0.00887158	0.00672685	0.00516682	0.00400842	0.0031367	0.00247292	0.00196227	0.00156582	0.00125562
0.106814	0.0322684	0.0174263	0.0115862	0.00855589	0.0067307	0.00553324	0.00468566	0.00406091	0.0035837	0.00320814	0.00290525	0.00265602	0.00244762	0.00227137	0.00212047	0.0019898	0.00187568	0.00177536
