# Supplementary material for: On the Pore Geometry and Structure Rock Typing
Source: ACS Omega. 2024 Jul 25;9(32):34636–49. doi: 10.1021/acsomega.4c02879 (PMC11325524; doi:10.1021/acsomega.4c02879)
Supplement: Supplementary file 3 — ao4c02879_si_003.zip [file ao4c02879_si_003.zip › Code/kRT.xlsx]

## Sheet: Sheet1
9.28318e+251	3.8614e+99	1.06734e+58	4.30887e+38	2.54855e+27	1.21238e+20	852431765803020	1.2808e+11	1.43937e+08	651404	8047.87	210.042	9.71191	0.702238	0.0725023	0.00998718	0.00174312	0.00037037	9.28318e-05	2.67678e-05	8.7013e-06	3.13641e-06
2e+188	1.03589e+74	7.02238e+42	2e+28	7.58538e+19	244335469799347	3.3362e+10	4.52761e+07	277899	4848.92	179.688	11.6678	1.16342	0.162226	0.0295476	0.00668097	0.00180407	0.000564591	0.0002	7.86985e-05	3.38802e-05	1.57609e-05
6.3087e+143	1.38565e+56	1.71731e+32	1.19768e+21	416206045424988	2.55209e+10	2.77081e+07	175103	3521.14	157.795	12.601	1.54724	0.26399	0.0582535	0.0157776	0.00504426	0.00184793	0.000758079	0.000341995	0.000167237	8.76174e-05	4.87152e-05
4.30887e+124	2.77899e+48	4.62026e+27	9.28318e+17	2.25768e+12	4.92418e+08	1.3057e+06	16005	536.539	36.0944	4.01195	0.648139	0.139369	0.0374763	0.0120418	0.00446927	0.00186715	0.000860662	0.000430887	0.000231378	0.000131919	7.92011e-05
2.94298e+105	5.5734e+40	1.24304e+23	719537402078171	1.22466e+10	9.50106e+06	61529.4	1462.91	81.7561	8.25632	1.27734	0.271506	0.0735779	0.0241098	0.00919053	0.00395982	0.00188657	0.000977127	0.000542884	0.000320118	0.00019862	0.000128765
1.80985e+94	1.75071e+36	2.63693e+20	1.09004e+13	5.79024e+08	943665	10303.3	360.926	27.1993	3.4836	0.653959	0.163203	0.0506369	0.0186266	0.00784684	0.00368918	0.00189802	0.00105243	0.000621447	0.000387064	0.000252337	0.000171106
2.01007e+86	1.11777e+33	3.34427e+18	5.57712e+11	6.64306e+07	183320	2899.49	133.714	12.4577	1.88857	0.406683	0.113734	0.0388443	0.0155106	0.00701439	0.00350845	0.00190619	0.00110935	0.00068399	0.000442893	0.000299047	0.000209346
1.35917e+80	3.71728e+30	1.12988e+17	5.55913e+10	1.23878e+07	51433.3	1084.42	61.8988	6.79825	1.1746	0.281347	0.0859484	0.0316241	0.0134573	0.00643	0.00337438	0.00191254	0.00115562	0.000736806	0.000491685	0.000341155	0.000244801
1.23614e+75	3.51114e+28	7094398147346430	8.4489e+09	3.14087e+06	18207.7	485.529	32.9897	4.14454	0.796847	0.20821	0.068366	0.026733	0.0119831	0.00598886	0.00326865	0.00191776	0.00119484	0.000782974	0.000535515	0.000379925	0.000278184
6.75753e+70	6.8159e+26	683190108745321	1.71798e+09	984435	7567.46	246.124	19.3778	2.72749	0.573982	0.161421	0.0563379	0.0231927	0.0108634	0.00563957	0.00318185	0.00192217	0.00122905	0.000824257	0.000575608	0.000416122	0.000309935
1.37288e+67	2.24174e+25	8.99743e+13	4.32282e+08	360347	3537.1	136.634	12.2219	1.89827	0.431996	0.129481	0.0476433	0.0205073	0.00997846	0.00535351	0.00310852	0.00192601	0.00125947	0.000861774	0.000612756	0.000450253	0.000340355
7.60192e+63	1.10292e+24	15049777513199	1.27994e+08	148502	1808.43	81.3035	8.13917	1.37884	0.336215	0.106597	0.041095	0.0183979	0.00925789	0.00511326	0.00304525	0.0019294	0.00128693	0.000896281	0.000647508	0.000482675	0.000369656
9.28318e+60	7.45519e+22	3.03982e+12	4.30887e+07	67196.4	992.39	51.1019	5.65774	1.03589	0.26868	0.0895762	0.0360039	0.0166955	0.00865752	0.0049075	0.00298974	0.00193243	0.00131199	0.000928318	0.000680261	0.000513651	0.000397998
2.14962e+58	6.51611e+21	7.15207e+11	1.60931e+07	32795.3	576.665	33.574	4.07166	0.799768	0.219353	0.0765326	0.0319439	0.0152916	0.00814803	0.00472851	0.0029404	0.00193518	0.00133509	0.000958284	0.000711315	0.000543382	0.000425503
8.44288e+55	7.04176e+20	1.90868e+11	6.54873e+06	17037.4	351.312	22.8799	3.01536	0.631532	0.182273	0.0662906	0.0286386	0.0141133	0.00770913	0.00457081	0.00289606	0.0019377	0.00135653	0.000986485	0.000740901	0.000572024	0.000452271
5.16777e+53	9.0942e+19	5.66214e+10	2.86384e+06	9327.65	222.69	16.0784	2.28747	0.508207	0.153724	0.0580836	0.0259008	0.0131097	0.00732629	0.00443039	0.00285587	0.00194002	0.00137656	0.00101316	0.000769204	0.000599703	0.000478379
4.61543e+51	1.36696e+19	1.83806e+10	1.3316e+06	5339.99	146.012	11.5982	1.77119	0.415607	0.131294	0.0513939	0.0236	0.0122442	0.00698881	0.00430423	0.00281915	0.00194216	0.00139536	0.0010385	0.000796371	0.000626523	0.000503893
5.70891e+49	2.34182e+18	6.44856e+09	652760	3177.07	98.5661	8.5572	1.39587	0.344631	0.113364	0.0458604	0.0216421	0.01149	0.00668861	0.00419001	0.0027854	0.00194416	0.0014131	0.00106266	0.000822524	0.000652568	0.000528867
9.37687e+47	4.49592e+17	2.42067e+09	335061	1954.67	68.2473	6.43869	1.11712	0.289252	0.0988157	0.0412247	0.0199578	0.0108265	0.00641947	0.00408591	0.00275419	0.00194604	0.0014299	0.00108577	0.000847766	0.000677912	0.000553349
1.97598e+46	9.54005e+16	9.64305e+08	179084	1238.55	48.3198	4.92896	0.906197	0.245364	0.0868545	0.0372979	0.0184953	0.0102382	0.00617653	0.00399047	0.00272519	0.0019478	0.00144586	0.00110793	0.000872182	0.000702614	0.000577377
5.19215e+44	2.21195e+16	4.049e+08	99208.2	805.535	34.893	3.83131	0.743945	0.210103	0.0769065	0.0339388	0.0172147	0.00971287	0.0059559	0.00390254	0.00269812	0.00194946	0.00146107	0.00112924	0.000895846	0.000726728	0.000600987
1.66106e+43	5550482929234460	1.78181e+08	56742.6	536.239	25.6448	3.01896	0.617296	0.181426	0.0685473	0.0310403	0.0160851	0.00924077	0.00575447	0.00382115	0.00267277	0.00195104	0.00147561	0.00114978	0.000918821	0.000750298	0.000624207
6.34045e+41	1495173307128800	8.17835e+07	33398	364.501	19.1479	2.40811	0.517135	0.157846	0.0614584	0.0285196	0.0150821	0.00881412	0.00556967	0.0037455	0.00264894	0.00195253	0.00148953	0.00116961	0.000941162	0.000773366	0.000647065
2.83836e+40	429388973199113	3.89918e+07	20172.7	252.477	14.5022	1.94216	0.436985	0.138268	0.055397	0.0263121	0.014186	0.00842658	0.00539939	0.00367493	0.00262647	0.00195395	0.0015029	0.00118878	0.000962916	0.000795966	0.000669583
1.4682e+39	130683706382745	1.9242e+07	12473.7	177.895	11.1266	1.58213	0.372162	0.121866	0.0501752	0.0243667	0.0133813	0.00807296	0.00524189	0.00360889	0.00260522	0.00195531	0.00151575	0.00120736	0.000984126	0.000818129	0.000691783
8.66345e+37	4.19335e+13	9.79855e+06	7879.69	127.312	8.63786	1.30064	0.319226	0.108015	0.0456461	0.0226423	0.0126551	0.00774893	0.00509569	0.00354689	0.00258508	0.00195661	0.00152814	0.00122539	0.00100483	0.000839883	0.000713684
5.76653e+36	1.41226e+13	5.13512e+06	5075.91	92.4179	6.77846	1.07818	0.275614	0.0962307	0.0416934	0.0211058	0.0119967	0.00745089	0.00495954	0.00348853	0.00256594	0.00195785	0.0015401	0.00124289	0.00102506	0.000861253	0.000735302
4.28729e+35	4.97238e+12	2.76309e+06	3329.02	67.971	5.37223	0.900645	0.239391	0.0861376	0.0382241	0.0197301	0.0113974	0.00717579	0.00483236	0.00343345	0.00254772	0.00195904	0.00155165	0.00125992	0.00104485	0.000882261	0.000756652
3.52961e+34	1.82388e+12	1.52334e+06	2219.76	50.5971	4.29673	0.757671	0.209081	0.077439	0.0351631	0.0184929	0.0108499	0.00692105	0.00471324	0.00338136	0.00253033	0.00196019	0.00156283	0.0012765	0.00106422	0.000902927	0.000777748
3.19303e+33	6.94818e+11	858938	1502.93	38.086	3.46565	0.641566	0.183545	0.069899	0.0324492	0.0173756	0.0103478	0.00668448	0.00460139	0.00333198	0.00251371	0.00196129	0.00157367	0.00129266	0.0010832	0.000923271	0.000798603
3.15236e+32	2.7415e+11	494511	1032.12	28.9663	2.81725	0.54655	0.161892	0.0633288	0.0300325	0.016363	0.00988606	0.00646416	0.00449613	0.00328507	0.0024978	0.00196236	0.00158418	0.00130843	0.0011018	0.000943308	0.000819229
3.37565e+31	1.11759e+11	290272	718.209	22.243	2.30687	0.468232	0.143425	0.0575752	0.0278713	0.0154418	0.00946002	0.00625846	0.00439684	0.00324044	0.00248254	0.00196339	0.00159439	0.00132382	0.00112006	0.000963054	0.000839635
3.89921e+30	4.69663e+10	173492	505.953	17.2338	1.9018	0.403246	0.127587	0.0525137	0.0259312	0.0146012	0.00906587	0.00606595	0.004303	0.00319789	0.00246789	0.00196438	0.00160432	0.00133887	0.00113799	0.000982523	0.000859833
4.83432e+29	2.03066e+10	105459	360.545	13.4649	1.57782	0.348985	0.113934	0.0480418	0.0241834	0.0138317	0.00870028	0.00588539	0.00421414	0.00315728	0.0024538	0.00196534	0.00161398	0.00135358	0.0011556	0.00100173	0.00087983
6.40444e+28	9.01679e+09	65125.8	259.705	10.603	1.31681	0.303414	0.102108	0.0440752	0.0226033	0.0131253	0.00836035	0.00571568	0.00412985	0.00311844	0.00244024	0.00196627	0.00162339	0.00136798	0.00117291	0.00102068	0.000899635
9.02906e+27	4.10503e+09	40819.1	188.967	8.41097	1.10511	0.264932	0.0918192	0.0405435	0.0211705	0.012475	0.00804357	0.00555587	0.00404977	0.00308126	0.00242716	0.00196718	0.00163257	0.00138208	0.00118994	0.00103939	0.000919256
1.3496e+27	1.9133e+09	25943.7	138.808	6.71843	0.932316	0.23227	0.0828292	0.0373878	0.0198673	0.011875	0.00774771	0.00540511	0.00397356	0.00304561	0.00241454	0.00196805	0.00164151	0.00139591	0.00120669	0.00105787	0.0009387
2.13156e+26	9.1172e+08	16707.3	102.879	5.40154	0.790423	0.204413	0.0749429	0.0345589	0.0186787	0.01132	0.00747085	0.00526263	0.00390093	0.00301138	0.00240235	0.00196891	0.00165025	0.00140946	0.00122319	0.00107613	0.000957974
3.54626e+25	4.43618e+08	10893.4	76.8961	4.36956	0.67325	0.180545	0.0679989	0.0320149	0.0175918	0.0108055	0.00721127	0.00512776	0.00383162	0.00297849	0.00239057	0.00196973	0.00165878	0.00142276	0.00123943	0.00109418	0.000977084
6.19708e+24	2.20155e+08	7186.43	57.9356	3.55533	0.575974	0.160008	0.0618629	0.0297203	0.0165953	0.0103276	0.00696746	0.0049999	0.0037654	0.00294685	0.00237916	0.00197054	0.00166713	0.00143581	0.00125544	0.00111202	0.000996036
1.13451e+24	1.11318e+08	4793.79	43.9811	2.90878	0.494808	0.142264	0.0564228	0.027645	0.0156797	0.0098827	0.00673807	0.00487852	0.00370203	0.00291637	0.00236811	0.00197132	0.00167529	0.00144863	0.00127122	0.00112967	0.00101484
2.17062e+23	5.72918e+07	3231.56	33.6276	2.39225	0.42676	0.126875	0.0515842	0.0257631	0.0148364	0.0094678	0.0065219	0.00476313	0.00364134	0.00288699	0.00235739	0.00197209	0.00168327	0.00146123	0.00128678	0.00114712	0.00103349
4.33056e+22	2.99864e+07	2200.3	25.8867	1.97721	0.369452	0.113479	0.0472677	0.0240521	0.0140581	0.00908016	0.00631788	0.00465328	0.00358315	0.00285864	0.00234699	0.00197283	0.00169109	0.00147361	0.00130213	0.0011644	0.001052
8.99065e+21	1.59478e+07	1512.43	20.0569	1.64188	0.32098	0.101777	0.043406	0.0224929	0.0133385	0.0087174	0.00612505	0.00454858	0.00352728	0.00283125	0.00233689	0.00197356	0.00169876	0.00148579	0.00131727	0.0011815	0.00107037
1.93862e+21	8.6116e+06	1049.04	15.6358	1.36954	0.279815	0.0915217	0.0399418	0.0210688	0.0126716	0.00837735	0.00594254	0.00444868	0.00347361	0.00280478	0.00232708	0.00197427	0.00170627	0.00149777	0.00133222	0.00119843	0.00108861
4.33383e+20	4.71808e+06	733.914	12.2609	1.14726	0.244718	0.0825057	0.036826	0.0197652	0.0120527	0.00805811	0.00576958	0.00435325	0.00342198	0.00277917	0.00231754	0.00197496	0.00171364	0.00150957	0.00134699	0.00121519	0.00110672
1.00279e+20	2.62092e+06	517.686	9.66835	0.964979	0.214684	0.0745554	0.0340168	0.0185695	0.0114772	0.00775796	0.00560545	0.00426199	0.00337228	0.00275437	0.00230826	0.00197564	0.00172086	0.00152118	0.00136157	0.00123179	0.0011247
2.39791e+19	1.4753e+06	368.04	7.6648	0.814821	0.188891	0.0675249	0.0314779	0.0174707	0.0109412	0.00747537	0.00544953	0.00417463	0.0033244	0.00273035	0.00229922	0.00197631	0.00172796	0.00153262	0.00137597	0.00124825	0.00114256
5.91718e+18	840996	263.621	6.10753	0.690591	0.166665	0.0612906	0.0291783	0.0164589	0.0104412	0.00720895	0.00530123	0.00409093	0.00327822	0.00270706	0.00229041	0.00197695	0.00173493	0.00154389	0.00139021	0.00126455	0.00116031
1.50476e+18	485240	190.187	4.89049	0.587388	0.147451	0.0557479	0.0270908	0.0155257	0.00997408	0.00695745	0.00516003	0.00401065	0.00323366	0.00268446	0.00228183	0.00197759	0.00174177	0.001555	0.00140429	0.00128071	0.00117794
3.93856e+17	283235	138.155	3.93433	0.501313	0.130788	0.0508077	0.025192	0.0146633	0.00953705	0.00671974	0.00502544	0.00393358	0.00319063	0.00266251	0.00227345	0.00197821	0.0017485	0.00156595	0.0014182	0.00129672	0.00119545
1.05977e+17	167170	101.022	3.17934	0.429252	0.116296	0.046394	0.0234614	0.0138652	0.00912759	0.00649481	0.00489703	0.00385954	0.00314904	0.0026412	0.00226528	0.00197882	0.00175511	0.00157675	0.00143196	0.0013126	0.00121286
2.92824e+16	99723.4	74.3383	2.58032	0.368703	0.103655	0.0424416	0.0218811	0.0131254	0.00874347	0.00628173	0.0047744	0.00378835	0.00310881	0.00262048	0.00225731	0.00197942	0.00176162	0.0015874	0.00144558	0.00132835	0.00123016
8299694701106550	60100.5	55.0359	2.10283	0.31765	0.0925995	0.0388944	0.0204355	0.0124385	0.00838264	0.00607966	0.00465718	0.00371984	0.00306988	0.00260033	0.00224952	0.00198	0.00176802	0.00159791	0.00145905	0.00134397	0.00124736
2410740427291570	36578.9	40.9841	1.72053	0.27446	0.0829041	0.0357042	0.0191107	0.0117999	0.00804328	0.00588782	0.00454503	0.00365386	0.00303218	0.00258072	0.0022419	0.00198057	0.00177431	0.00160829	0.00147238	0.00135947	0.00126446
716912739340488	22474.5	30.6919	1.41312	0.237803	0.0743804	0.0328291	0.0178946	0.0112053	0.00772374	0.00570552	0.00443764	0.00359028	0.00299565	0.00256163	0.00223446	0.00198114	0.00178051	0.00161853	0.00148557	0.00137484	0.00128146
218085748886436	13934.9	23.1089	1.16492	0.206595	0.0668686	0.0302329	0.0167766	0.010651	0.00742251	0.00553212	0.00433472	0.00352897	0.00296023	0.00254303	0.00222718	0.00198169	0.00178662	0.00162865	0.00149863	0.0013901	0.00129837
6.78066e+13	8716.19	17.4903	0.963716	0.179946	0.0602329	0.0278841	0.015747	0.0101335	0.00713825	0.00536702	0.00423602	0.00346979	0.00292586	0.0025249	0.00222005	0.00198223	0.00179263	0.00163864	0.00151157	0.00140524	0.00131518
2.15307e+13	5498.22	13.3043	0.799995	0.157125	0.054358	0.0257554	0.0147975	0.00964983	0.0068697	0.0052097	0.00414128	0.00341265	0.0028925	0.00250723	0.00221308	0.00198277	0.00179855	0.00164851	0.00152438	0.00142027	0.0013319
6.97693e+12	3496.7	10.1694	0.66628	0.137529	0.0491453	0.0238226	0.0139205	0.00919719	0.00661574	0.00505965	0.00405028	0.00335744	0.00286011	0.00248999	0.00220625	0.00198329	0.00180439	0.00165827	0.00153707	0.00143519	0.00134853
2.30558e+12	2241.37	7.8095	0.556682	0.120655	0.0445104	0.0220648	0.0131095	0.00877312	0.00637535	0.00491642	0.00396281	0.00330406	0.00282863	0.00247316	0.00219956	0.00198381	0.00181015	0.00166791	0.00154964	0.00145	0.00136508
7.76459e+11	1447.68	6.02439	0.466544	0.106089	0.040381	0.0204634	0.0123583	0.00837535	0.00614758	0.00477959	0.00387868	0.00325241	0.00279802	0.00245674	0.00219301	0.00198431	0.00181582	0.00167744	0.0015621	0.0014647	0.00138154
2.66318e+11	941.932	4.66764	0.392163	0.0934832	0.0366947	0.0190024	0.0116618	0.00800186	0.00593157	0.00464877	0.0037977	0.00320242	0.00276826	0.00244069	0.00218658	0.00198481	0.00182142	0.00168687	0.00157444	0.00147931	0.00139792
9.29745e+10	617.238	3.63173	0.330589	0.0825478	0.0333977	0.0176672	0.0110151	0.00765079	0.00572654	0.00452361	0.00371971	0.00315401	0.00273929	0.00242502	0.00218028	0.0019853	0.00182694	0.00169619	0.00158668	0.00149382	0.00141421
3.30186e+10	407.259	2.83728	0.279458	0.0730391	0.0304435	0.0164454	0.0104139	0.00732046	0.00553176	0.00440377	0.00364456	0.0031071	0.00271109	0.00240969	0.0021741	0.00198578	0.00183239	0.0017054	0.00159881	0.00150822	0.00143043
1.1922e+10	270.507	2.22539	0.236871	0.0647525	0.0277918	0.0153256	0.00985437	0.00700934	0.00534656	0.00428895	0.00357208	0.00306162	0.00268363	0.00239471	0.00216803	0.00198626	0.00183776	0.00171452	0.00161083	0.00152254	0.00144656
4.37426e+09	180.836	1.75215	0.201297	0.0575149	0.0254075	0.014298	0.00933301	0.00671603	0.00517034	0.00417887	0.00350216	0.00301751	0.00265687	0.00238005	0.00216208	0.00198672	0.00184307	0.00172355	0.00162276	0.00153676	0.00146263
1.6301e+09	121.647	1.38467	0.171498	0.0511803	0.02326	0.0133536	0.00884669	0.00643927	0.00500252	0.00407324	0.00343466	0.0029747	0.00263078	0.00236571	0.00215623	0.00198718	0.00184831	0.00173248	0.00163458	0.00155089	0.00147861
6.16689e+08	82.3283	1.0982	0.146468	0.0456246	0.0213228	0.0124846	0.00839256	0.00617788	0.00484259	0.00397185	0.00336946	0.00293314	0.00260535	0.00235167	0.00215049	0.00198763	0.00185348	0.00174132	0.00164631	0.00156493	0.00149453
2.36738e+08	56.0461	0.874039	0.125388	0.0407423	0.0195726	0.0116839	0.00796806	0.00593079	0.00469006	0.00387444	0.00330645	0.00289277	0.00258053	0.00233793	0.00214485	0.00198808	0.00185859	0.00175007	0.00165795	0.00157889	0.00151037
9.21784e+07	38.3722	0.69799	0.10759	0.0364436	0.0179887	0.0109454	0.00757085	0.00569703	0.00454449	0.00378081	0.00324552	0.00285354	0.00255632	0.00232447	0.00213931	0.00198852	0.00186364	0.00175873	0.00166949	0.00159276	0.00152614
3.63891e+07	26.4173	0.559234	0.0925244	0.0326515	0.0165535	0.0102633	0.00719881	0.0054757	0.00440547	0.00369076	0.00318659	0.00281541	0.00253268	0.00231127	0.00213387	0.00198895	0.00186863	0.00176731	0.00168095	0.00160654	0.00154184
1.45587e+07	18.285	0.449493	0.0797413	0.0293002	0.015251	0.00963266	0.00685002	0.00526597	0.00427261	0.00360411	0.00312955	0.00277832	0.0025096	0.00229835	0.00212851	0.00198938	0.00187356	0.00177581	0.00169231	0.00162025	0.00155747
5.90086e+06	12.7223	0.362409	0.0688695	0.0263334	0.0140673	0.00904888	0.00652272	0.00506708	0.00414556	0.00352068	0.00307431	0.00274224	0.00248705	0.00228567	0.00212325	0.0019898	0.00187843	0.00178422	0.00170359	0.00163387	0.00157304
2.42211e+06	8.89696	0.293077	0.059602	0.0237023	0.0129902	0.00850793	0.00621531	0.00487832	0.00402398	0.00344031	0.00302081	0.00270712	0.00246501	0.00227324	0.00211807	0.00199022	0.00188325	0.00179256	0.00171479	0.00164742	0.00158854
1.00649e+06	6.25259	0.237705	0.0516845	0.0213651	0.0120087	0.00800612	0.00592634	0.00469906	0.00390757	0.00336284	0.00296895	0.00267293	0.00244347	0.00226105	0.00211297	0.00199063	0.00188801	0.00180082	0.0017259	0.00166089	0.00160398
423263	4.41532	0.193344	0.0449058	0.0192856	0.0111132	0.00754013	0.00565446	0.00452869	0.00379605	0.00328814	0.00291868	0.00263962	0.0024224	0.00224909	0.00210796	0.00199103	0.00189272	0.00180901	0.00173694	0.00167429	0.00161935
180079	3.13251	0.157698	0.0390898	0.0174324	0.0102953	0.00710699	0.00539846	0.00436666	0.00368914	0.00321606	0.00286991	0.00260717	0.0024018	0.00223736	0.00210303	0.00199143	0.00189738	0.00181712	0.00174789	0.00168761	0.00163467
77487.4	2.23253	0.128972	0.0340897	0.0157785	0.00954716	0.00670399	0.00515722	0.00421246	0.0035866	0.00314649	0.00282258	0.00257554	0.00238164	0.00222583	0.00209817	0.00199182	0.00190199	0.00182516	0.00175877	0.00170085	0.00164992
33712.2	1.59817	0.105757	0.0297824	0.0143	0.00886216	0.00632866	0.0049297	0.00406562	0.0034882	0.0030793	0.00277665	0.0025447	0.00236191	0.00221452	0.00209338	0.00199221	0.00190654	0.00183313	0.00176957	0.00171403	0.00166511
14825.4	1.14901	0.0869421	0.0260647	0.0129766	0.0082342	0.00597879	0.00471496	0.00392569	0.00339371	0.00301439	0.00273203	0.00251462	0.00234259	0.00220341	0.00208867	0.0019926	0.00191105	0.00184103	0.0017803	0.00172714	0.00168024
6588.28	0.829567	0.0716534	0.0228499	0.0117902	0.00765791	0.00565235	0.00451213	0.00379227	0.00330294	0.00295165	0.00268869	0.00248527	0.00232368	0.00219249	0.00208403	0.00199298	0.00191552	0.00184887	0.00179095	0.00174018	0.00169532
2957.79	0.601392	0.0591971	0.0200647	0.0107252	0.00712846	0.00534751	0.00432042	0.00366498	0.00321569	0.00289097	0.00264657	0.00245663	0.00230515	0.00218177	0.00207946	0.00199335	0.00191993	0.00185664	0.00180153	0.00175315	0.00171034
1341.17	0.437722	0.0490223	0.0176476	0.00976789	0.00664152	0.0050626	0.00413908	0.00354346	0.00313179	0.00283228	0.00260562	0.00242866	0.002287	0.00217123	0.00207496	0.00199372	0.0019243	0.00186434	0.00181204	0.00176605	0.0017253
614.066	0.31984	0.0406904	0.0155461	0.00890624	0.00619322	0.00479609	0.00396745	0.00342739	0.00305107	0.00277548	0.00256579	0.00240136	0.00226922	0.00216087	0.00207051	0.00199408	0.00192863	0.00187198	0.00182249	0.00177889	0.00174021
283.83	0.234595	0.033851	0.0137159	0.00812969	0.00578007	0.00454659	0.00380488	0.00331646	0.00297337	0.00272048	0.00252704	0.00237468	0.00225178	0.00215068	0.00206614	0.00199445	0.00193292	0.00187956	0.00183286	0.00179167	0.00175506
132.408	0.17271	0.0282233	0.0121193	0.00742896	0.00539894	0.00431283	0.0036508	0.00321039	0.00289854	0.00266721	0.00248934	0.00234861	0.00223468	0.00214066	0.00206182	0.0019948	0.00193716	0.00188708	0.00184317	0.00180438	0.00176986
62.3292	0.127611	0.0235819	0.0107243	0.00679588	0.00504702	0.00409364	0.00350468	0.0031089	0.00282645	0.0026156	0.00245263	0.00232314	0.00221792	0.00213081	0.00205757	0.00199515	0.00194136	0.00189454	0.00185342	0.00181703	0.00178461
29.6002	0.0946233	0.0197452	0.00950341	0.00622322	0.00472176	0.00388796	0.00336601	0.00301176	0.00275696	0.00256557	0.00241688	0.00229823	0.00220147	0.00212112	0.00205337	0.0019955	0.00194552	0.00190194	0.0018636	0.00182962	0.0017993
14.1787	0.0704059	0.0165668	0.0084333	0.00570463	0.00442087	0.00369482	0.00323434	0.00291872	0.00268996	0.00251706	0.00238206	0.00227388	0.00218533	0.00211158	0.00204923	0.00199585	0.00194965	0.00190928	0.00187372	0.00184215	0.00181394
6.8491	0.0525639	0.0139278	0.00749392	0.00523445	0.00414226	0.00351332	0.00310924	0.00282957	0.00262532	0.00247001	0.00234813	0.00225005	0.0021695	0.00210219	0.00204514	0.00199619	0.00195373	0.00191657	0.00188377	0.00185462	0.00182854
3.3358	0.0393731	0.0117323	0.00666807	0.00480769	0.00388407	0.00334263	0.00299031	0.0027441	0.00256294	0.00242435	0.00231506	0.00222675	0.00215395	0.00209295	0.00204111	0.00199652	0.00195778	0.0019238	0.00189377	0.00186703	0.00184308
1.63779	0.0295879	0.00990175	0.00594097	0.00441993	0.00364459	0.00318201	0.00287718	0.00266213	0.00250271	0.00238003	0.00228281	0.00220393	0.00213869	0.00208386	0.00203713	0.00199686	0.00196179	0.00193098	0.0019037	0.00187939	0.00185758
0.810453	0.0223049	0.00837252	0.00529992	0.00406722	0.00342228	0.00303076	0.00276951	0.00258347	0.00244455	0.002337	0.00225137	0.00218161	0.00212371	0.0020749	0.00203321	0.00199719	0.00196576	0.0019381	0.00191358	0.00189169	0.00187203
0.404146	0.0168666	0.00709246	0.00473394	0.00374606	0.00321575	0.00288823	0.00266698	0.00250796	0.00238834	0.00229521	0.00222069	0.00215974	0.00210899	0.00206608	0.00202933	0.00199751	0.0019697	0.00194518	0.0019234	0.00190393	0.00188643
0.203056	0.0127928	0.00601889	0.00423356	0.00345332	0.00302371	0.00275384	0.0025693	0.00243543	0.00233402	0.0022546	0.00219076	0.00213833	0.00209453	0.00205739	0.0020255	0.00199783	0.0019736	0.0019522	0.00193316	0.00191612	0.00190078
0.102776	0.00973171	0.0051168	0.00379061	0.00318624	0.00284501	0.00262704	0.00247618	0.00236575	0.00228149	0.00221514	0.00216154	0.00211736	0.00208032	0.00204883	0.00202172	0.00199815	0.00197747	0.00195917	0.00194287	0.00192826	0.00191509
0.0523955	0.00742453	0.00435739	0.00339797	0.00294232	0.0026786	0.00250733	0.00238737	0.00229876	0.00223069	0.00217677	0.00213302	0.00209681	0.00206636	0.00204039	0.00201799	0.00199847	0.0019813	0.0019661	0.00195253	0.00194034	0.00192935
0.0269006	0.00568041	0.00371693	0.00304949	0.00271933	0.00252352	0.00239424	0.00230262	0.00223435	0.00218153	0.00213945	0.00210516	0.00207667	0.00205264	0.00203208	0.00201431	0.00199878	0.00198511	0.00197297	0.00196212	0.00195238	0.00194357
0.0139069	0.00435808	0.00317584	0.00273982	0.0025153	0.00237889	0.00228735	0.00222172	0.00217238	0.00213394	0.00210316	0.00207795	0.00205694	0.00203914	0.00202389	0.00201066	0.00199909	0.00198888	0.0019798	0.00197167	0.00196436	0.00195774
0.0072383	0.00335268	0.0027179	0.0024643	0.00232844	0.0022439	0.00218625	0.00214444	0.00211273	0.00208787	0.00206784	0.00205137	0.00203759	0.00202588	0.00201581	0.00200707	0.0019994	0.00199262	0.00198658	0.00198117	0.00197629	0.00197187
0.00379247	0.00258609	0.00232968	0.00221888	0.00215715	0.00211783	0.00209058	0.0020706	0.00205531	0.00204324	0.00203347	0.00202539	0.00201861	0.00201283	0.00200785	0.00200351	0.0019997	0.00199632	0.00199331	0.00199061	0.00198817	0.00198596
