# Supplementary material for: On the Pore Geometry and Structure Rock Typing
Source: ACS Omega. 2024 Jul 25;9(32):34636–49. doi: 10.1021/acsomega.4c02879 (PMC11325524; doi:10.1021/acsomega.4c02879)
Supplement: Supplementary file 3 — ao4c02879_si_003.zip [file ao4c02879_si_003.zip › Code/RT.xlsx]

## Sheet: Sheet1
0.911	0.485	0.8673	0.4771
0.804519	0.465	0.765974	0.4571
0.710488	0.445	0.676449	0.4371
0.627447	0.425	0.597386	0.4171
0.554112	0.405	0.527565	0.3971
0.489349	0.385	0.465904	0.3771
0.432155	0.365	0.41145	0.3571
0.381645	0.345	0.363361	0.3371
0.337039	0.325	0.320892	0.3171
0.297647	0.305	0.283386	0.2971
0.262858	0.285	0.250265	0.2771
0.232136	0.265	0.221014	0.2571
0.205004	0.245	0.195182	0.2371
0.181044	0.225	0.17237	0.2171
0.159884	0.205	0.152224	0.1971
0.141197	0.185	0.134432	0.1771
0.124694	0.165	0.11872	0.1571
0.11012	0.145	0.104844	0.1371
0.0972492	0.125	0.0925901	0.1171
0.0858829	0.105	0.0817683	0.0971
0.0758451	0.085	0.0722114	0.0771
0.0669804	0.065
