# Supplementary material for: On the Pore Geometry and Structure Rock Typing
Source: ACS Omega. 2024 Jul 25;9(32):34636–49. doi: 10.1021/acsomega.4c02879 (PMC11325524; doi:10.1021/acsomega.4c02879)
Supplement: Supplementary file 3 — ao4c02879_si_003.zip [file ao4c02879_si_003.zip › Code/Ss.xlsx]

## Sheet: Sheet1
0.001	0.1	1	10	100
