# Supplementary material for: On the Pore Geometry and Structure Rock Typing
Source: ACS Omega. 2024 Jul 25;9(32):34636–49. doi: 10.1021/acsomega.4c02879 (PMC11325524; doi:10.1021/acsomega.4c02879)
Supplement: Supplementary file 3 — ao4c02879_si_003.zip [file ao4c02879_si_003.zip › Code/k.xlsx]

## Sheet: Sheet1
4.43547e-05	4.43547e-09	4.43547e-11	4.43547e-13	4.43547e-15	1.87399e-05	1.87399e-09	1.87399e-11	1.87399e-13	1.87399e-15	4.68497e-06	4.68497e-10	4.68497e-12	4.68497e-14	4.68497e-16
0.0444347	4.44347e-06	4.44347e-08	4.44347e-10	4.44347e-12	0.0187737	1.87737e-06	1.87737e-08	1.87737e-10	1.87737e-12	0.00469341	4.69341e-07	4.69341e-09	4.69341e-11	4.69341e-13
5.59908	0.000559908	5.59908e-06	5.59908e-08	5.59908e-10	2.36561	0.000236561	2.36561e-06	2.36561e-08	2.36561e-10	0.591403	5.91403e-05	5.91403e-07	5.91403e-09	5.91403e-11
45.2463	0.00452463	4.52463e-05	4.52463e-07	4.52463e-09	19.1166	0.00191166	1.91166e-05	1.91166e-07	1.91166e-09	4.77914	0.000477914	4.77914e-06	4.77914e-08	4.77914e-10
369.395	0.0369395	0.000369395	3.69395e-06	3.69395e-08	156.069	0.0156069	0.000156069	1.56069e-06	1.56069e-08	39.0173	0.00390173	3.90173e-05	3.90173e-07	3.90173e-09
1272.55	0.127255	0.00127255	1.27255e-05	1.27255e-07	537.651	0.0537651	0.000537651	5.37651e-06	5.37651e-08	134.413	0.0134413	0.000134413	1.34413e-06	1.34413e-08
3079.57	0.307957	0.00307957	3.07957e-05	3.07957e-07	1301.12	0.130112	0.00130112	1.30112e-05	1.30112e-07	325.28	0.032528	0.00032528	3.2528e-06	3.2528e-08
6142.09	0.614209	0.00614209	6.14209e-05	6.14209e-07	2595.03	0.259503	0.00259503	2.59503e-05	2.59503e-07	648.758	0.0648758	0.000648758	6.48758e-06	6.48758e-08
10840.5	1.08405	0.0108405	0.000108405	1.08405e-06	4580.13	0.458013	0.00458013	4.58013e-05	4.58013e-07	1145.03	0.114503	0.00114503	1.14503e-05	1.14503e-07
17586.6	1.75866	0.0175866	0.000175866	1.75866e-06	7430.33	0.743033	0.00743033	7.43033e-05	7.43033e-07	1857.58	0.185758	0.00185758	1.85758e-05	1.85758e-07
26825.5	2.68255	0.0268255	0.000268255	2.68255e-06	11333.8	1.13338	0.0113338	0.000113338	1.13338e-06	2833.44	0.283344	0.00283344	2.83344e-05	2.83344e-07
39038.9	3.90389	0.0390389	0.000390389	3.90389e-06	16493.9	1.64939	0.0164939	0.000164939	1.64939e-06	4123.49	0.412349	0.00412349	4.12349e-05	4.12349e-07
54748	5.4748	0.054748	0.00054748	5.4748e-06	23131	2.3131	0.023131	0.00023131	2.3131e-06	5782.76	0.578276	0.00578276	5.78276e-05	5.78276e-07
74516.3	7.45163	0.0745163	0.000745163	7.45163e-06	31483.1	3.14831	0.0314831	0.000314831	3.14831e-06	7870.78	0.787078	0.00787078	7.87078e-05	7.87078e-07
98953.6	9.89536	0.0989536	0.000989536	9.89536e-06	41807.9	4.18079	0.0418079	0.000418079	4.18079e-06	10452	1.0452	0.010452	0.00010452	1.0452e-06
128720	12.872	0.12872	0.0012872	1.2872e-05	54384	5.4384	0.054384	0.00054384	5.4384e-06	13596	1.3596	0.013596	0.00013596	1.3596e-06
164528	16.4528	0.164528	0.00164528	1.64528e-05	69513.2	6.95132	0.0695132	0.000695132	6.95132e-06	17378.3	1.73783	0.0173783	0.000173783	1.73783e-06
207152	20.7152	0.207152	0.00207152	2.07152e-05	87521.7	8.75217	0.0875217	0.000875217	8.75217e-06	21880.4	2.18804	0.0218804	0.000218804	2.18804e-06
257427	25.7427	0.257427	0.00257427	2.57427e-05	108763	10.8763	0.108763	0.00108763	1.08763e-05	27190.8	2.71908	0.0271908	0.000271908	2.71908e-06
316260	31.626	0.31626	0.0031626	3.1626e-05	133620	13.362	0.13362	0.0013362	1.3362e-05	33404.9	3.34049	0.0334049	0.000334049	3.34049e-06
384630	38.463	0.38463	0.0038463	3.8463e-05	162506	16.2506	0.162506	0.00162506	1.62506e-05	40626.5	4.06265	0.0406265	0.000406265	4.06265e-06
463601	46.3601	0.463601	0.00463601	4.63601e-05	195871	19.5871	0.195871	0.00195871	1.95871e-05	48967.8	4.89678	0.0489678	0.000489678	4.89678e-06
554323	55.4323	0.554323	0.00554323	5.54323e-05	234202	23.4202	0.234202	0.00234202	2.34202e-05	58550.4	5.85504	0.0585504	0.000585504	5.85504e-06
658047	65.8047	0.658047	0.00658047	6.58047e-05	278025	27.8025	0.278025	0.00278025	2.78025e-05	69506.2	6.95062	0.0695062	0.000695062	6.95062e-06
776126	77.6126	0.776126	0.00776126	7.76126e-05	327913	32.7913	0.327913	0.00327913	3.27913e-05	81978.3	8.19783	0.0819783	0.000819783	8.19783e-06
910029	91.0029	0.910029	0.00910029	9.10029e-05	384487	38.4487	0.384487	0.00384487	3.84487e-05	96121.8	9.61218	0.0961218	0.000961218	9.61218e-06
1.06135e+06	106.135	1.06135	0.0106135	0.000106135	448422	44.8422	0.448422	0.00448422	4.48422e-05	112105	11.2105	0.112105	0.00112105	1.12105e-05
1.23183e+06	123.183	1.23183	0.0123183	0.000123183	520448	52.0448	0.520448	0.00520448	5.20448e-05	130112	13.0112	0.130112	0.00130112	1.30112e-05
1.42334e+06	142.334	1.42334	0.0142334	0.000142334	601363	60.1363	0.601363	0.00601363	6.01363e-05	150341	15.0341	0.150341	0.00150341	1.50341e-05
1.63794e+06	163.794	1.63794	0.0163794	0.000163794	692031	69.2031	0.692031	0.00692031	6.92031e-05	173008	17.3008	0.173008	0.00173008	1.73008e-05
1.87786e+06	187.786	1.87786	0.0187786	0.000187786	793394	79.3394	0.793394	0.00793394	7.93394e-05	198349	19.8349	0.198349	0.00198349	1.98349e-05
2.14551e+06	214.551	2.14551	0.0214551	0.000214551	906478	90.6478	0.906478	0.00906478	9.06478e-05	226619	22.6619	0.226619	0.00226619	2.26619e-05
2.44355e+06	244.355	2.44355	0.0244355	0.000244355	1.0324e+06	103.24	1.0324	0.010324	0.00010324	258100	25.81	0.2581	0.002581	2.581e-05
2.77485e+06	277.485	2.77485	0.0277485	0.000277485	1.17238e+06	117.238	1.17238	0.0117238	0.000117238	293094	29.3094	0.293094	0.00293094	2.93094e-05
3.14257e+06	314.257	3.14257	0.0314257	0.000314257	1.32774e+06	132.774	1.32774	0.0132774	0.000132774	331934	33.1934	0.331934	0.00331934	3.31934e-05
3.55014e+06	355.014	3.55014	0.0355014	0.000355014	1.49993e+06	149.993	1.49993	0.0149993	0.000149993	374983	37.4983	0.374983	0.00374983	3.74983e-05
4.00131e+06	400.131	4.00131	0.0400131	0.000400131	1.69055e+06	169.055	1.69055	0.0169055	0.000169055	422638	42.2638	0.422638	0.00422638	4.22638e-05
4.50019e+06	450.019	4.50019	0.0450019	0.000450019	1.90133e+06	190.133	1.90133	0.0190133	0.000190133	475332	47.5332	0.475332	0.00475332	4.75332e-05
5.05127e+06	505.127	5.05127	0.0505127	0.000505127	2.13416e+06	213.416	2.13416	0.0213416	0.000213416	533541	53.3541	0.533541	0.00533541	5.33541e-05
5.65949e+06	565.949	5.65949	0.0565949	0.000565949	2.39113e+06	239.113	2.39113	0.0239113	0.000239113	597784	59.7784	0.597784	0.00597784	5.97784e-05
6.33025e+06	633.025	6.33025	0.0633025	0.000633025	2.67453e+06	267.453	2.67453	0.0267453	0.000267453	668632	66.8632	0.668632	0.00668632	6.68632e-05
7.06948e+06	706.948	7.06948	0.0706948	0.000706948	2.98685e+06	298.685	2.98685	0.0298685	0.000298685	746714	74.6714	0.746714	0.00746714	7.46714e-05
7.88371e+06	788.371	7.88371	0.0788371	0.000788371	3.33087e+06	333.087	3.33087	0.0333087	0.000333087	832717	83.2717	0.832717	0.00832717	8.32717e-05
8.78013e+06	878.013	8.78013	0.0878013	0.000878013	3.7096e+06	370.96	3.7096	0.037096	0.00037096	927401	92.7401	0.927401	0.00927401	9.27401e-05
9.76664e+06	976.664	9.76664	0.0976664	0.000976664	4.1264e+06	412.64	4.1264	0.041264	0.00041264	1.0316e+06	103.16	1.0316	0.010316	0.00010316
1.0852e+07	1085.2	10.852	0.10852	0.0010852	4.58496e+06	458.496	4.58496	0.0458496	0.000458496	1.14624e+06	114.624	1.14624	0.0114624	0.000114624
1.20458e+07	1204.58	12.0458	0.120458	0.00120458	5.08934e+06	508.934	5.08934	0.0508934	0.000508934	1.27234e+06	127.234	1.27234	0.0127234	0.000127234
1.33587e+07	1335.87	13.3587	0.133587	0.00133587	5.64407e+06	564.407	5.64407	0.0564407	0.000564407	1.41102e+06	141.102	1.41102	0.0141102	0.000141102
1.48026e+07	1480.26	14.8026	0.148026	0.00148026	6.25412e+06	625.412	6.25412	0.0625412	0.000625412	1.56353e+06	156.353	1.56353	0.0156353	0.000156353
1.63906e+07	1639.06	16.3906	0.163906	0.00163906	6.92503e+06	692.503	6.92503	0.0692503	0.000692503	1.73126e+06	173.126	1.73126	0.0173126	0.000173126
1.81372e+07	1813.72	18.1372	0.181372	0.00181372	7.66297e+06	766.297	7.66297	0.0766297	0.000766297	1.91574e+06	191.574	1.91574	0.0191574	0.000191574
2.00586e+07	2005.86	20.0586	0.200586	0.00200586	8.47477e+06	847.477	8.47477	0.0847477	0.000847477	2.11869e+06	211.869	2.11869	0.0211869	0.000211869
2.21729e+07	2217.29	22.1729	0.221729	0.00221729	9.36807e+06	936.807	9.36807	0.0936807	0.000936807	2.34202e+06	234.202	2.34202	0.0234202	0.000234202
2.45003e+07	2450.03	24.5003	0.245003	0.00245003	1.03514e+07	1035.14	10.3514	0.103514	0.00103514	2.58785e+06	258.785	2.58785	0.0258785	0.000258785
2.70633e+07	2706.33	27.0633	0.270633	0.00270633	1.14342e+07	1143.42	11.4342	0.114342	0.00114342	2.85856e+06	285.856	2.85856	0.0285856	0.000285856
2.98872e+07	2988.72	29.8872	0.298872	0.00298872	1.26273e+07	1262.73	12.6273	0.126273	0.00126273	3.15683e+06	315.683	3.15683	0.0315683	0.000315683
3.30004e+07	3300.04	33.0004	0.330004	0.00330004	1.39427e+07	1394.27	13.9427	0.139427	0.00139427	3.48566e+06	348.566	3.48566	0.0348566	0.000348566
3.64348e+07	3643.48	36.4348	0.364348	0.00364348	1.53937e+07	1539.37	15.3937	0.153937	0.00153937	3.84842e+06	384.842	3.84842	0.0384842	0.000384842
4.02265e+07	4022.65	40.2265	0.402265	0.00402265	1.69957e+07	1699.57	16.9957	0.169957	0.00169957	4.24892e+06	424.892	4.24892	0.0424892	0.000424892
4.44161e+07	4441.61	44.4161	0.444161	0.00444161	1.87658e+07	1876.58	18.7658	0.187658	0.00187658	4.69146e+06	469.146	4.69146	0.0469146	0.000469146
4.905e+07	4905	49.05	0.4905	0.004905	2.07236e+07	2072.36	20.7236	0.207236	0.00207236	5.1809e+06	518.09	5.1809	0.051809	0.00051809
5.41803e+07	5418.03	54.1803	0.541803	0.00541803	2.28912e+07	2289.12	22.8912	0.228912	0.00228912	5.7228e+06	572.28	5.7228	0.057228	0.00057228
5.98669e+07	5986.69	59.8669	0.598669	0.00598669	2.52938e+07	2529.38	25.2938	0.252938	0.00252938	6.32344e+06	632.344	6.32344	0.0632344	0.000632344
6.6178e+07	6617.8	66.178	0.66178	0.0066178	2.79602e+07	2796.02	27.9602	0.279602	0.00279602	6.99005e+06	699.005	6.99005	0.0699005	0.000699005
7.31916e+07	7319.16	73.1916	0.731916	0.00731916	3.09234e+07	3092.34	30.9234	0.309234	0.00309234	7.73086e+06	773.086	7.73086	0.0773086	0.000773086
8.09975e+07	8099.75	80.9975	0.809975	0.00809975	3.42214e+07	3422.14	34.2214	0.342214	0.00342214	8.55536e+06	855.536	8.55536	0.0855536	0.000855536
8.96991e+07	8969.91	89.6991	0.896991	0.00896991	3.78979e+07	3789.79	37.8979	0.378979	0.00378979	9.47447e+06	947.447	9.47447	0.0947447	0.000947447
9.94162e+07	9941.62	99.4162	0.994162	0.00994162	4.20033e+07	4200.33	42.0033	0.420033	0.00420033	1.05008e+07	1050.08	10.5008	0.105008	0.00105008
1.10288e+08	11028.8	110.288	1.10288	0.0110288	4.65966e+07	4659.66	46.5966	0.465966	0.00465966	1.16491e+07	1164.91	11.6491	0.116491	0.00116491
1.22476e+08	12247.6	122.476	1.22476	0.0122476	5.1746e+07	5174.6	51.746	0.51746	0.0051746	1.29365e+07	1293.65	12.9365	0.129365	0.00129365
1.3617e+08	13617	136.17	1.3617	0.013617	5.75316e+07	5753.16	57.5316	0.575316	0.00575316	1.43829e+07	1438.29	14.3829	0.143829	0.00143829
1.51592e+08	15159.2	151.592	1.51592	0.0151592	6.40477e+07	6404.77	64.0477	0.640477	0.00640477	1.60119e+07	1601.19	16.0119	0.160119	0.00160119
1.69007e+08	16900.7	169.007	1.69007	0.0169007	7.14055e+07	7140.55	71.4055	0.714055	0.00714055	1.78514e+07	1785.14	17.8514	0.178514	0.00178514
1.88726e+08	18872.6	188.726	1.88726	0.0188726	7.97368e+07	7973.68	79.7368	0.797368	0.00797368	1.99342e+07	1993.42	19.9342	0.199342	0.00199342
2.11123e+08	21112.3	211.123	2.11123	0.0211123	8.91993e+07	8919.93	89.1993	0.891993	0.00891993	2.22998e+07	2229.98	22.2998	0.222998	0.00222998
2.36643e+08	23664.3	236.643	2.36643	0.0236643	9.99818e+07	9998.18	99.9818	0.999818	0.00999818	2.49955e+07	2499.55	24.9955	0.249955	0.00249955
2.65829e+08	26582.9	265.829	2.65829	0.0265829	1.12313e+08	11231.3	112.313	1.12313	0.0112313	2.80781e+07	2807.81	28.0781	0.280781	0.00280781
2.99335e+08	29933.5	299.335	2.99335	0.0299335	1.26469e+08	12646.9	126.469	1.26469	0.0126469	3.16172e+07	3161.72	31.6172	0.316172	0.00316172
3.37965e+08	33796.5	337.965	3.37965	0.0337965	1.4279e+08	14279	142.79	1.4279	0.014279	3.56975e+07	3569.75	35.6975	0.356975	0.00356975
3.8271e+08	38271	382.71	3.8271	0.038271	1.61695e+08	16169.5	161.695	1.61695	0.0161695	4.04237e+07	4042.37	40.4237	0.404237	0.00404237
4.34802e+08	43480.2	434.802	4.34802	0.0434802	1.83704e+08	18370.4	183.704	1.83704	0.0183704	4.5926e+07	4592.6	45.926	0.45926	0.0045926
4.95788e+08	49578.8	495.788	4.95788	0.0495788	2.0947e+08	20947	209.47	2.0947	0.020947	5.23676e+07	5236.76	52.3676	0.523676	0.00523676
5.67627e+08	56762.7	567.627	5.67627	0.0567627	2.39822e+08	23982.2	239.822	2.39822	0.0239822	5.99556e+07	5995.56	59.9556	0.599556	0.00599556
6.52831e+08	65283.1	652.831	6.52831	0.0652831	2.75821e+08	27582.1	275.821	2.75821	0.0275821	6.89553e+07	6895.53	68.9553	0.689553	0.00689553
7.54657e+08	75465.7	754.657	7.54657	0.0754657	3.18843e+08	31884.3	318.843	3.18843	0.0318843	7.97107e+07	7971.07	79.7107	0.797107	0.00797107
8.77384e+08	87738.4	877.384	8.77384	0.0877384	3.70695e+08	37069.5	370.695	3.70695	0.0370695	9.26737e+07	9267.37	92.6737	0.926737	0.00926737
1.02672e+09	102672	1026.72	10.2672	0.102672	4.33788e+08	43378.8	433.788	4.33788	0.0433788	1.08447e+08	10844.7	108.447	1.08447	0.0108447
1.2104e+09	121040	1210.4	12.104	0.12104	5.11392e+08	51139.2	511.392	5.11392	0.0511392	1.27848e+08	12784.8	127.848	1.27848	0.0127848
1.43911e+09	143911	1439.11	14.3911	0.143911	6.08022e+08	60802.2	608.022	6.08022	0.0608022	1.52005e+08	15200.5	152.005	1.52005	0.0152005
1.72792e+09	172792	1727.92	17.2792	0.172792	7.30047e+08	73004.7	730.047	7.30047	0.0730047	1.82512e+08	18251.2	182.512	1.82512	0.0182512
2.09864e+09	209864	2098.64	20.9864	0.209864	8.86677e+08	88667.7	886.677	8.86677	0.0886677	2.21669e+08	22166.9	221.669	2.21669	0.0221669
2.58367e+09	258367	2583.67	25.8367	0.258367	1.0916e+09	109160	1091.6	10.916	0.10916	2.72901e+08	27290.1	272.901	2.72901	0.0272901
3.23281e+09	323281	3232.81	32.3281	0.323281	1.36586e+09	136586	1365.86	13.6586	0.136586	3.41466e+08	34146.6	341.466	3.41466	0.0341466
4.12565e+09	412565	4125.65	41.2565	0.412565	1.74309e+09	174309	1743.09	17.4309	0.174309	4.35772e+08	43577.2	435.772	4.35772	0.0435772
5.39556e+09	539556	5395.56	53.9556	0.539556	2.27963e+09	227963	2279.63	22.7963	0.227963	5.69906e+08	56990.6	569.906	5.69906	0.0569906
7.27957e+09	727957	7279.57	72.7957	0.727957	3.07562e+09	307562	3075.62	30.7562	0.307562	7.68905e+08	76890.5	768.905	7.68905	0.0768905
1.02314e+10	1.02314e+06	10231.4	102.314	1.02314	4.32276e+09	432276	4322.76	43.2276	0.432276	1.08069e+09	108069	1080.69	10.8069	0.108069
1.52084e+10	1.52084e+06	15208.4	152.084	1.52084	6.42556e+09	642556	6425.56	64.2556	0.642556	1.60639e+09	160639	1606.39	16.0639	0.160639
2.45215e+10	2.45215e+06	24521.5	245.215	2.45215	1.03603e+10	1.03603e+06	10360.3	103.603	1.03603	2.59008e+09	259008	2590.08	25.9008	0.259008
4.49703e+10	4.49703e+06	44970.3	449.703	4.49703	1.9e+10	1.9e+06	19000	190	1.9	4.74999e+09	474999	4749.99	47.4999	0.474999
1.04345e+11	1.04345e+07	104345	1043.45	10.4345	4.40857e+10	4.40857e+06	44085.7	440.857	4.40857	1.10214e+10	1.10214e+06	11021.4	110.214	1.10214
4.30288e+11	4.30288e+07	430288	4302.88	43.0288	1.81796e+11	1.81796e+07	181796	1817.96	18.1796	4.54491e+10	4.54491e+06	45449.1	454.491	4.54491
