# Supplementary material for: On the Pore Geometry and Structure Rock Typing
Source: ACS Omega. 2024 Jul 25;9(32):34636–49. doi: 10.1021/acsomega.4c02879 (PMC11325524; doi:10.1021/acsomega.4c02879)
Supplement: Supplementary file 3 — ao4c02879_si_003.zip [file ao4c02879_si_003.zip › Code/Pori.xlsx]

## Sheet: Sheet1
0.67722	0.418612	0.261138	0.163614	0.102298	0.0642373	0.0398045	0.0254536	0.0163073	0.00971639	0.00572579	0.00396605	0.0016935	0.00108327	0.000846604	0.000287614	0.000134489	0.000106639	0.000100985
0.769055	0.566096	0.421708	0.316036	0.237258	0.178238	0.133978	0.100513	0.0755264	0.0566115	0.0422875	0.0315618	0.023235	0.0171976	0.0121316	0.00993903	0.00663227	0.00525656	0.00289186
0.818304	0.654429	0.530752	0.433721	0.355694	0.292295	0.240484	0.198052	0.163098	0.134293	0.110581	0.0909885	0.0747014	0.0614526	0.0505602	0.0413417	0.033477	0.0273411	0.0221039
0.868307	0.751082	0.659882	0.584679	0.52059	0.465311	0.416946	0.374337	0.336576	0.302955	0.27292	0.246003	0.221874	0.200219	0.180646	0.162914	0.146998	0.132634	0.119859
0.917461	0.851176	0.801302	0.760334	0.725297	0.69458	0.667209	0.64249	0.620012	0.599297	0.580176	0.562326	0.545686	0.5302	0.515447	0.501664	0.488588	0.476116	0.464308
0.685561	0.430512	0.273583	0.17418	0.110503	0.0701728	0.0451411	0.0288088	0.0187441	0.0110303	0.00701961	0.00473743	0.00241041	0.00123413	0.00101826	0.00050667	0.000183019	0.00011705	0.000103576
0.778319	0.581673	0.440427	0.33563	0.256254	0.195864	0.149597	0.114421	0.0873871	0.0666715	0.0508041	0.0386983	0.029488	0.0219483	0.0161222	0.0118005	0.00986562	0.00665823	0.00533235
0.827727	0.671833	0.553622	0.459324	0.382826	0.319738	0.267559	0.224041	0.187672	0.157221	0.131696	0.110338	0.092283	0.0771696	0.064403	0.0537275	0.0446993	0.0372858	0.0311955
0.877732	0.769772	0.686016	0.616313	0.556696	0.504775	0.458986	0.418268	0.381798	0.348985	0.319327	0.292391	0.267937	0.245609	0.225253	0.206662	0.189769	0.174007	0.159902
0.926277	0.869286	0.827323	0.793269	0.764451	0.739446	0.71723	0.697321	0.679309	0.662741	0.647538	0.633427	0.620393	0.608081	0.59654	0.585696	0.575465	0.565783	0.556604
0.698609	0.450817	0.294293	0.192361	0.126067	0.082331	0.0539781	0.035418	0.0228502	0.0150446	0.00969977	0.00593952	0.00411875	0.00191233	0.00116556	0.00101351	0.000438088	0.000173226	0.000117316
0.793079	0.607911	0.472421	0.369274	0.289561	0.227504	0.178729	0.140404	0.110298	0.086613	0.0679383	0.0531353	0.0415963	0.0323355	0.0248596	0.0200592	0.0140807	0.0111573	0.00928722
0.842678	0.700567	0.591541	0.503295	0.430033	0.36865	0.316621	0.272242	0.234283	0.201709	0.173679	0.149631	0.128827	0.110918	0.095307	0.0820326	0.0706645	0.0607343	0.0519562
0.892546	0.800072	0.728512	0.668829	0.617476	0.572341	0.532142	0.495964	0.463155	0.433214	0.40575	0.380519	0.357104	0.335426	0.315298	0.296567	0.279163	0.262753	0.247473
0.939597	0.897261	0.867296	0.843822	0.824512	0.808169	0.793907	0.781445	0.770337	0.760295	0.751138	0.742753	0.735076	0.728074	0.721535	0.715371	0.709826	0.704347	0.699468
