# Supplementary material for: On the Pore Geometry and Structure Rock Typing
Source: ACS Omega. 2024 Jul 25;9(32):34636–49. doi: 10.1021/acsomega.4c02879 (PMC11325524; doi:10.1021/acsomega.4c02879)
Supplement: Supplementary file 3 — ao4c02879_si_003.zip [file ao4c02879_si_003.zip › Code/PGS.m]

% Written by Farizal Hakiki Soemarsono
% Email: farizal.hakiki@kaust.edu.sa
% Updated: 2022 November 22 

close all; clear all; clc;
Phi = 0.01:0.01:0.99;
Por = [1e-4 1e-3 0.005 Phi]; Por = Por';
tor = [1.3 2 4]; % dimensionless
ntr = length(tor);
rho = 2.6; % g/cc
Ss  = [0.001 0.1 1 10 100]; % m^2/g
nSs = length(Ss);
c1  = 1e-12; % m6/cm6;
c0  = 9.869233e-16; % m2/mD
col = ['b', 'g', 'k']; %colour

NRT  = 22; % Number of RockType you want
for i=1:NRT
    if i==1;
        b(i)  = 0.4850;
        bB(i) = 0.4771;
        a(i)  = 0.002.^(0.5-b(i));
        aB(i) = 0.002.^(0.5-bB(i));

    else
        b(i)  = b(i-1)-0.02;
        bB(i) = bB(i-1)-0.02;
    
        a(i)  = 0.002.^(0.5-b(i));
        aB(i) = 0.002.^(0.5-bB(i));
    end
end

figure(1)
for i=1:NRT
    x(:,i)    = a(i).^2.*Por.^(1-6*b(i));
    kRT(:,i)  = nthroot(x(:,i),1-2*b(i));
    semilogy(Por,kRT(:,i),'k'); hold on %Rock Type

%     xB (:,i)  = aB(i).^2.*Por.^(1-6*bB(i));
%     kRTB(:,i) = nthroot(xB(:,i),1-2*bB(i));
%     semilogy(Por,kRTB(:,i),'-.r'); hold on %Rock Type Boundary
end

%Kozeny-Carman
i=1;
for j=1:ntr
    for jj=1:nSs
        k(:,i)   =  c1/c0.*0.5.*(Por.^3)./((1-Por).*tor(j).*rho.*Ss(jj)).^2;
        semilogy(Por,k(:,i),col(j),LineWidth=2); hold on
        xlim([-0.1 1]); ylim([1e-4 1e10]);
        xlabel('Porosity [ ]','FontSize',15); ylabel('Permeability [mD]','FontSize',15);
        i=i+1;
        %Each column = distinct Specific surface
        %Each 5 columns = distinct tortuosity, 5 = nSs
    end
end

[mk nk] = size(k); 
%We set the number of rock type to 19, RT# = column
nRT = 19;
%Row = 1 to 15, each case for each Ss and tortuosity, nk = NRT*nSs cases
for j=1:nRT
    %Each RT at j
    for kk=1:nk
        %Each case at kk
        [xi,yi] = polyxpoly(Por,k(:,kk),Por,kRT(:,j)); hold on
        mapshow(xi(xi==max(xi)),yi(xi==max(xi)),'DisplayType','point','Marker','o',Color='m',MarkerSize=9);
        Pori(kk,j) = xi(xi==max(xi));
        ki(kk,j)   = yi(xi==max(xi));
    end
end
ax = gca; 
ax.FontSize = 18; 

figure(2)
%PGS Plot
%Data from Kozeny-Carman
i=1;
for j=1:ntr
    for jj=1:nSs
        Y(:,i)  = sqrt(k(:,i)./Por);
        X(:,i)  = k(:,i)./(1-Por).^3;
        loglog(X(:,i),Y(:,i),col(j)); hold on
        i=i+1;
    end 
end

%Data from RT, Rock Typing Line
for i=1:NRT
    YRT = sqrt(kRT(:,i)./Por);
    XRT = kRT(:,i)./(Por.^3);
    loglog(XRT,YRT,'r'),; hold on
end
xlim([1e-3 1e9]); ylim([1e-2 1e4]);
ylabel('sqrt(k/\phi)','FontSize',15); xlabel('k/\phi^3','FontSize',15);
ax = gca; 
ax.FontSize = 18; 

figure(3)
%Data from RT
%Rock Typing Line
for i=1:NRT
    YRT = sqrt(kRT(:,i)./Por);
    XRT = kRT(:,i)./(Por.^3);
    loglog(XRT,YRT,'r'),; hold on
end

%Each colours = Distinct Tortuosity
Yi = sqrt(ki./Pori);
Xi = ki./(Pori.^3);
coltor = ['ob', 'og', 'ok'];
% L=1:nSs;
% for j=1:ntr
%     loglog(Xi(L,:),Yi(L,:),coltor(j)); hold on
%     L=L+nSs;
% end
loglog(Xi(1:5,:),Yi(1:5,:),'ob'); hold on
loglog(Xi(6:10,:),Yi(6:10,:),'og'); hold on
loglog(Xi(11:15,:),Yi(11:15,:),'ok'); hold on


xlim([1e-3 1e9]); ylim([1e-2 1e4]);
ylabel('sqrt(k/\phi)','FontSize',15); xlabel('k/\phi^3','FontSize',15);
ax = gca; 
ax.FontSize = 18; 

% figure(4)
%Data from RT
%Rock Typing Line
% for i=1:NRT
%     YRT = sqrt(kRT(:,i)./Por);
%     XRT = kRT(:,i)./(Por.^3);
%     loglog(XRT,YRT,'r'),; hold on
% end
% 
% %Each colours = Distinct Specific Surface
% 
% loglog(Xi(jj,:),Yi(jj,:),colSs(1)); hold on
% loglog(Xi(jj+1,:),Yi(jj+1,:),colSs(2)); hold on
% loglog(Xi(jj+2,:),Yi(jj+2,:),colSs(3)); hold on
% loglog(Xi(jj+3,:),Yi(jj+3,:),colSs(4)); hold on
% loglog(Xi(jj+4,:),Yi(jj+4,:),colSs(5)); hold on
% 
% 
% xlim([1e-3 1e10]); ylim([1e-2 1e5]);
% ylabel('sqrt(k/\phi)','FontSize',15); xlabel('k/\phi^3','FontSize',15);
% 


%%
%Capillary Pressure
%to check Tortuosity formulation (ElKhatib)
close all; clear all; clc;
x = [0.01:0.01:1]; %Assume: Water Saturation Sw
p = [6.015 12.98 16.47];   %power
Pth = [0.0103 0.0218 0.0072]; %Threshold
col = ['r', 'g', 'b','k'];
figure(1)

for i=1:length(p)
    J = Pth(i)*x.^-p(i);
    subplot(3,1,1)
    plot(x,J,col(i),LineWidth=2); hold on
    plot([0.01 1],[Pth(i) Pth(i)],'-.k'); hold on
    [xi,yi] = polyxpoly(x,J,[0 1],[8e9 8e9]); hold on
    mapshow(xi,yi,'DisplayType','point','Marker','o',Color='k',MarkerSize=9);
    ylabel('J-Function [ ]'); xlabel('Water Saturation [ ]');
    ylim([1 1e10]);
    
    subplot(3,1,2)
    Y = 0.5*J.^-2;
    semilogy(x,Y,col(i),LineWidth=2); hold on
    ylabel('Y = 0.5/J^2'); xlabel('Water Saturation [ ]');

    fun = @(x) 0.5*(Pth(i)*x.^-p(i)).^-2;
    xmin = 0;
    xmax = max(x);
    q(i) = integral(fun,xmin,xmax);
    subplot(3,1,3)
    plot(p(i),q(i),'o',LineWidth=2); hold on
    ylabel('Computed Tortuosity'); xlabel('Power');
end

subplot(3,1,1)
legend('J = P_t_h * Sw^-^p^o^w^e^r');
